# Supplementary material for: Artificial intelligence for classifying uncertain images by humans in determining choroidal vascular running pattern and comparisons with automated classification between artificial intelligence
Source: PLoS One. 2021 May 14;16(5):e0251553. doi: 10.1371/journal.pone.0251553 (PMC8121314; doi:10.1371/journal.pone.0251553)
Supplement: S1 Dataset — (XLSX) [file pone.0251553.s002.xlsx]

## Sheet: Sheet1
No.	Teacher Label(symmetry:0, Asymmetry:1)	feature	Sex(Female:0 Male:1)	Age	Visual acuity	Spherical equivalent	Axial length	CCT	conf_SVM	SVM_Result	conf(1)_Xception	Xception_Result	conf(1)_RandomForest	Random Forest_Resutl	test data fold cv no.	Label No.1	Label No.2	Label No.2	Agreement Score	fold_num	Xception parameter 1	Xception parameter 2	Xception parameter 3	Xception parameter 4	Xception parameter 5	Xception parameter 6	Xception parameter 7	Xception parameter 8	Xception parameter 9	Xception parameter 10	Xception parameter 11	Xception parameter 12	Xception parameter 13	Xception parameter 14	Xception parameter 15	Xception parameter 16	Xception parameter 17	Xception parameter 18	Xception parameter 19	Xception parameter 20	Xception parameter 21	Xception parameter 22	Xception parameter 23	Xception parameter 24	Xception parameter 25	Xception parameter 26	Xception parameter 27	Xception parameter 28	Xception parameter 29
1	1	Normal	0	44	1.2	-1.25	22.72	312	0.328868	0	0.999488	1	0.61794	1	1	0	0	1	2	1	-13.488	-9.32765	0.923472	1.0349	-0.681946	-0.452495	-0.945075	5.07482	-0.259492	0.379694	1.38504	-1.275	-2.00312	2.87902	0.454963	-1.15378	3.70303	-1.23395	-1.86041	-2.40677	0.0589473	0.631955	-1.12051	-2.83555	-1.37573	-1.33728	1.6694	1.43857	0.552134
2	0	Normal	0	25	1.5	-2.25	23.55	286	0.0376146	0	1.68e-05	0	0.0853	0	1	0	0	0	0	1	26.2753	-3.45423	4.56385	-0.243332	-1.06694	-1.97233	-0.134619	-3.577	-3.32562	2.2769	-2.56292	3.94462	0.267172	-1.29603	5.85592	0.155906	5.3905	-0.183588	2.54909	2.88694	-2.11175	0.0730491	0.166845	-3.45227	-1.89261	0.421953	-3.06067	-1.25819	0.250049
3	0	Normal	1	86	0.7	0.75	22.99	137.8	0.0030766	0	0.99521	1	0.54567	1	1	1	0	0	1	1	19.0724	9.96549	1.4246	6.28749	0.325176	0.880752	-1.43974	3.24159	-0.635825	-1.06381	-2.18017	1.66182	0.373651	0.712437	-0.0581295	-1.10549	-3.36437	2.6277	0.931492	-1.59806	-0.292512	-1.76996	2.60379	1.90899	-2.63522	0.346192	2.58691	-2.5904	0.85479
4	0	Normal	0	55	1.5	0.5	23.12	278.2	0.0459832	0	0.0121794	0	0.08338	0	1	0	0	0	0	1	15.7607	-1.87376	-0.149483	-0.582327	0.908926	-2.4033	0.573189	-1.1272	-0.110946	-4.97315	0.600183	-5.55055	-2.52082	3.71935	1.30268	-2.75352	-4.1442	-0.0526972	2.18193	-1.6683	-0.682062	-1.17716	-0.522249	0.0367758	-0.424932	-0.6702	-2.21019	-1.27892	0.709589
5	0	Normal	1	72	1.2	0.75	23.74	239.2	0.0547498	0	8.8e-05	0	0.08334	0	1	0	0	0	0	1	17.5191	-0.244805	-6.05095	-1.95548	0.00566274	-0.643162	-4.7308	-1.11316	-3.73798	-3.15784	2.69259	1.07846	4.71678	0.600835	-4.87576	-3.19532	0.1786	1.16153	0.709064	-5.35843	1.11803	-4.83729	1.81019	2.40215	1.62071	2.12137	2.52105	-1.11388	-3.23878
6	0	Normal	1	69	0.8	-1.625	23.48	299	0.644234	1	0.998805	1	0.76165	1	1	1	0	0	1	1	3.71842	3.22358	-4.23936	-7.172	4.05879	-2.21299	-1.88373	0.37549	2.12508	0.923202	-2.87495	-0.701786	-2.76799	1.71747	-2.35836	-0.100633	-2.90817	-2.81389	1.26821	-0.308156	2.41021	-0.017047	1.5139	-0.391037	-2.62551	0.147159	-0.659394	-1.617	-1.82271
7	1	Normal	1	70	1.2	-0.25	24.36	210.6	0.975081	1	0.999615	1	0.87162	1	1	1	1	1	0	1	-15.5238	3.89741	-7.37157	5.68917	-0.709891	-1.60357	-0.635289	-0.016305	-0.345521	2.65375	-3.19616	3.54985	-2.27577	2.72531	-1.53082	0.0231076	0.637478	0.572518	1.73742	-1.10236	0.216274	1.73264	-2.11907	-2.62156	-2.14255	0.00556165	-1.94716	-0.49398	0.60746
8	1	Normal	1	26	1.2	-1.5	24.15	416	0.803086	1	0.121476	0	0.4465	0	1	0	0	1	2	1	-11.9053	-2.53569	0.184368	1.09878	0.408374	0.393637	1.62899	-2.93166	-0.656221	-0.665159	-0.498053	-2.44663	3.25278	-2.77127	-1.48678	0.67172	-0.951467	-1.29336	1.95719	1.02877	2.70583	1.5711	2.10208	1.21428	0.833308	0.898529	-1.02386	-0.337359	-0.661528
9	1	Normal	0	39	1.2	-5	26.44	117	0.521904	1	0.00674332	0	0.50448	1	1	0	0	1	2	1	-10.1973	0.122737	-2.84377	5.27331	-1.08663	2.37076	-2.40017	-1.56624	-0.560222	2.05267	2.09844	0.497954	1.68684	-0.0559072	2.42241	2.52092	0.171125	-1.76344	1.65027	0.719595	-2.29478	-1.68034	-2.10462	1.0688	0.619583	0.126057	-2.95845	-0.907133	-2.05846
10	1	Normal	1	41	1.2	-7.5	27.22	280.8	0.943803	1	0.961427	1	0.86539	1	1	1	0	1	1	1	-12.7691	-0.56602	-2.17847	-0.242205	-1.9029	-0.365314	2.32834	-1.01153	0.593803	-0.74338	-0.858568	-3.04197	0.331757	-1.02613	-2.01732	1.7519	1.3408	-1.81257	-0.532841	-0.323404	-1.07799	0.767239	-0.897416	0.527687	0.623527	2.33561	-0.377539	-1.6403	-1.64079
11	0	Normal	1	23	1.2	-9.125	26.4	208	0.0056253	0	0.000615473	0	0.03328	0	1	0	0	0	0	1	15.467	-1.54892	-1.63533	0.945858	-0.481682	2.15017	2.49045	-2.44757	2.60329	-6.05853	0.896378	1.54213	-4.17728	2.74708	1.84213	-0.883678	-3.38608	0.576683	0.533919	-0.436743	-1.14094	-1.14004	-0.419816	0.734686	-0.135957	-3.96689	1.22645	0.286325	-3.96177
12	0	Normal	1	23	1.2	-4.75	25.1	390	0.287528	0	0.0216356	0	0.22502	0	1	0	1	0	1	1	18.1242	-0.737767	11.2101	-0.928665	1.42842	-2.1318	-0.0727287	-0.424661	1.2373	5.21895	-0.0626336	0.504396	-1.82876	-0.230736	3.19652	-0.719465	-0.0538838	1.78412	3.13859	3.25429	2.23388	-1.83203	-1.02988	1.15559	-1.7875	-1.48242	1.3455	0.446604	2.85009
13	0	Normal	1	46	1.2	-4.875	26.28	195	0.00386749	0	0.0012998	0	0.02477	0	1	0	0	0	0	1	14.4189	-11.3323	0.459796	1.26284	-2.40721	-0.802124	-3.51102	-1.92204	0.129477	-0.903944	0.115294	-0.883819	-0.561938	0.892787	2.39215	1.65079	2.45793	0.306652	0.191444	0.613844	-1.28719	-0.362601	0.10743	0.869598	0.262088	-1.01479	-1.51864	-0.678244	1.11431
14	1	Normal	0	48	1.5	-1.875	23.04	228.8	0.80683	1	0.430283	0	0.51497	1	1	0	1	1	1	1	-12.6138	-8.06451	-1.23954	0.67426	0.144165	1.41299	-0.803082	0.312504	2.82526	0.514292	1.80855	1.5042	-1.09429	-2.79974	-1.38646	0.720627	-1.60917	-1.14428	-0.885483	-0.422347	-4.75581	-0.981277	0.721173	-1.61849	3.19551	-1.24719	0.40055	-0.871583	2.34973
15	0	Normal	1	77	1	2.375	23.37	236.6	0.0168809	0	0.904658	1	0.4848	0	1	0	1	0	1	1	9.3541	4.17083	2.19056	-1.71789	1.88717	0.60578	0.35989	-1.57695	-1.03929	-1.7483	-1.76281	0.892032	-3.64126	3.90383	-1.5731	4.04475	1.02248	-0.151419	-1.16998	-1.41021	0.892109	2.81326	-1.00207	-0.555557	-0.570184	-3.06624	3.06348	-0.060363	2.05342
16	1	Normal	0	59	1.2	-0.5	24.6	210.6	0.177341	0	0.999535	1	0.71626	1	1	0	1	0	2	1	-14.6268	-4.45253	1.56011	-0.925461	-1.00522	1.4938	1.39979	-0.784042	-0.0340206	-0.775512	0.308385	1.3407	-1.42226	-1.64951	0.909425	-1.14372	2.15275	-1.93608	3.70051	-0.333993	0.562094	1.5388	2.81504	0.167768	0.499893	-1.78921	3.14105	0.201667	-0.0869084
17	1	Normal	0	70	1	2.125	22.5	296.4	0.966825	1	0.992443	1	0.82037	1	1	1	1	1	0	1	-12.7658	-6.85219	3.74488	2.00657	6.91876	4.46164	-0.853241	-0.426864	-1.15615	-2.47886	4.80207	-2.45728	1.33462	-1.57146	-3.05974	0.661665	-0.289113	0.174342	-2.07093	0.862121	-0.921215	-1.50178	-2.05041	-0.213506	0.9123	0.0919036	-1.86801	0.359762	3.50279
18	0	Normal	1	58	1.5	-6.25	26	145.6	0.0842122	0	0.00108946	0	0.06095	0	1	0	0	0	0	1	9.5292	-4.7941	-0.614962	3.45017	-1.03888	3.61879	-4.14372	-1.84233	2.86312	4.24619	0.371371	-1.11005	3.25144	3.48471	0.348518	1.54938	3.16253	-5.40364	-4.58219	3.98439	0.0824071	0.197739	3.36119	-2.31683	2.21737	-0.621878	2.86136	-3.04484	4.41836
19	0	Normal	0	32	1.2	-2.5	24.89	299	0.0221725	0	0.000347831	0	0.0337	0	1	0	0	0	0	1	18.3731	-6.03218	0.253055	-1.41538	3.87544	-1.35277	0.110057	0.431911	4.35199	1.2921	6.34463	6.04112	2.70337	-2.19667	-0.571359	6.87854	2.86644	1.12587	-3.85627	2.63985	-1.47256	2.70761	2.16562	5.70509	0.870472	1.81176	-0.868932	2.39008	-1.40812
20	1	Normal	0	51	1.2	-0.5	23.38	322.4	0.946132	1	0.999908	1	0.84579	1	1	1	1	1	0	1	-16.5952	-3.56478	0.958401	-1.10534	-0.389338	0.340399	-2.2248	-0.593707	-3.48116	-2.05472	-0.31943	1.62251	-1.62606	-0.115691	0.649714	1.79903	-0.651935	-0.268658	-0.101287	-0.472569	-1.02573	1.22641	1.8918	1.05819	-0.00647381	-0.204071	3.04507	-0.549658	0.401455
21	0	Normal	1	59	1.2	-1.125	25.33	218.4	0.0500454	0	0.00336858	0	0.17793	0	1	0	0	0	0	1	17.0437	8.3978	3.99855	4.36275	0.906563	6.70657	-3.28064	-3.37288	-5.39836	2.77829	-0.842653	2.45484	0.440435	3.89586	1.5145	1.18235	-1.8213	-5.40677	4.38212	-0.619151	-3.60919	-3.73393	-3.93037	0.707545	-1.88693	0.446203	2.24568	1.93418	-2.83373
22	1	CSC	1	70	0.7	1	23.25	343.2	0.73941	1	0.976086	1	0.88901	1	1	0	0	0	3	1	-15.2279	0.360988	-1.57848	-4.59184	-2.44091	0.867694	-0.89029	-0.89786	-0.900418	1.42206	-0.444051	-0.221395	0.265036	-2.76038	-1.09141	0.763933	-0.481008	0.633419	-0.0084232	-0.323027	-1.76187	0.938173	-0.0616163	0.198842	2.13606	-0.970868	0.545992	0.885655	-0.294616
23	1	CSC	1	65	1	-0.875	24.32	338	0.84023	1	0.0681393	0	0.41132	0	1	0	1	1	1	1	-16.1752	1.57015	4.37453	-3.58095	4.83838	2.81998	3.93684	-1.57629	2.49866	-1.61889	-0.889334	-3.6295	1.14591	-2.49116	-4.21132	-0.239	2.16141	-3.44364	3.90618	-2.15317	-0.657929	0.197889	-0.555622	-2.00648	-0.643121	-0.348135	1.22792	-0.226243	-0.0292367
24	1	CSC	0	42	1.5	0	21.39	455	0.989822	1	0.999958	1	0.93357	1	1	1	1	1	0	1	-16.6823	-4.46562	0.535505	-4.04548	-0.69169	1.75566	-0.108846	-0.00295257	-0.981469	-1.6749	-1.61821	-0.635218	3.0266	0.911062	-2.52399	0.216172	-1.34977	0.28988	0.128928	-1.25273	0.921626	1.34966	-1.62434	-0.108112	0.00585874	0.12638	-0.564067	0.668397	-0.144784
25	1	CSC	1	49	-	#VALUE!	-	392.6	0.994081	1	0.999893	1	0.91262	1	1	1	1	1	0	1	-16.6731	3.60121	2.78863	-4.47792	2.3161	2.49594	1.30358	-3.08293	0.0499101	-0.444109	-1.97338	-1.6177	1.21879	-1.06433	1.27382	-1.76792	-3.4379	0.529851	-0.688464	0.559872	-0.919004	-1.26003	-0.62955	1.29385	2.16075	1.67678	-0.910146	1.78344	0.366156
26	1	PCV	1	68	0.3	1.5	23.85	312	0.142797	0	0.983277	1	0.5853	1	1	1	1	1	0	1	-12.4586	7.60725	5.68821	4.70255	3.97222	0.926042	4.98688	0.505457	4.9583	1.75343	-2.41532	0.373574	-1.33113	1.78643	-0.688971	-0.692984	-2.33544	-0.340196	0.0340029	-1.39192	-3.15244	-1.03349	2.44364	-0.895049	-0.283687	-1.54321	-1.4738	1.34748	0.474796
27	1	PCV	1	66	0.8	1.75	21.87	335.4	0.941866	1	0.999855	1	0.78821	1	1	1	1	1	0	1	-16.9039	-4.28087	3.45392	-0.0999604	-0.195238	1.46391	-2.03317	1.92385	0.178741	-2.0588	-0.847857	-0.511537	-1.87874	1.92369	-1.49309	-1.40864	0.693284	-0.19003	1.64123	0.535324	1.82693	-0.0300188	-2.15031	-1.03579	-1.63023	-0.399001	1.22215	0.249154	-1.26517
28	1	PNV	1	53	0.7	-2	23.92	585	0.972426	1	0.999984	1	0.95013	1	1	1	1	1	0	1	-14.8763	-5.19419	4.78766	-1.73971	-5.04221	1.09505	1.40719	1.8358	3.91949	1.38404	-0.14542	-0.0436873	3.61966	4.3477	0.976545	-1.75113	1.64863	-2.05295	1.07947	-0.503078	0.760105	2.12416	-1.85735	-2.3026	-1.65972	1.00983	0.931518	-2.13946	-0.566625
29	1	PNV	1	65	1.2	-1.375	24.14	304.2	0.997699	1	0.999999	1	0.97633	1	1	1	1	1	0	1	-15.9792	-12.7388	1.2443	-3.2756	-0.474486	1.67987	1.08338	2.16248	-0.546622	-1.71613	-0.774838	1.68384	-0.228901	1.5976	4.84892	1.71853	2.36893	-3.62942	2.40766	-2.91587	2.03786	1.47133	-0.585899	-0.704981	0.529751	2.42319	0.72721	0.285854	-1.92143
30	1	PNV	1	65	1	2.25	23.03	496.6	0.98036	1	0.999999	1	0.86611	1	1	0	0	2	3	1	-17.1619	6.80254	6.23989	-4.97851	-0.736748	-0.377708	2.1928	0.122282	-0.68783	-2.38893	-2.96981	-0.911718	0.426495	-0.0585121	-0.780666	-0.171791	-0.927706	0.60544	0.52933	0.707512	-1.68498	1.287	-0.518792	1.41691	-0.521006	1.25184	-0.140933	2.79253	0.661563
31	1	Normal	1	24	1.2	-3	25.36	390	0.997829	1	0.999999	1	0.90498	1	1	1	1	1	0	1	-15.5327	-7.63474	-1.05024	1.90312	2.53006	4.14104	2.65958	-2.98193	-3.26646	-1.52049	1.16515	-1.80924	2.64197	-3.35218	1.3016	2.72781	2.16068	-0.0508859	2.94481	-2.10571	2.36461	1.42076	0.986881	-0.762277	0.389993	0.985331	-0.81104	1.49631	-0.960386
32	0	CSC	1	69	1	-0.625	23.03	231	0.164064	0	0.00309735	0	0.23371	0	1	0	0	0	0	1	16.0265	12.8626	-2.48172	4.41074	4.18239	10.0985	-7.74041	-1.06956	3.5562	-3.11223	0.0370773	0.187666	3.83123	0.955424	3.82051	-0.599437	-0.0801257	-3.0398	1.43154	-1.76072	-3.81497	3.9617	-2.7928	1.77218	-3.16099	3.92284	-1.46518	-3.07345	-0.180574
33	0	CSC	1	69	0.8	-1.125	23.19	234	0.262402	0	2.45e-06	0	0.21015	0	1	0	0	0	0	1	24.7491	10.6404	8.09796	1.56971	2.58712	2.82134	-5.48432	3.77098	-1.21416	-0.0737281	-4.19921	2.50981	-2.36724	-0.37186	1.94447	-2.02832	1.14912	-1.30864	-1.47206	-1.52444	0.436918	-1.67259	-2.0858	3.52248	-1.40182	1.55553	0.682414	-1.16675	-1.26841
34	0	CSC	1	61	0.2	-1	24.76	273	0.339552	0	9.56e-05	0	0.26693	0	1	0	0	0	0	1	25.1726	-6.71714	0.710552	0.496802	-2.52238	-3.04818	-0.777478	-0.652928	-0.906683	-0.69181	-0.124709	0.983942	-1.0683	1.49359	-1.66048	-1.09798	1.92821	-0.399821	0.549326	-1.46883	-1.47011	1.44167	0.876851	-1.76444	1.78189	3.91249	-2.03957	1.20173	1.50376
35	1	PPE	1	71	1.2	-0.375	22.23	397.8	0.939901	1	0.29777	0	0.89384	1	1	0	1	0	2	1	-13.9863	4.23262	-1.53075	3.51181	1.14831	-2.05396	1.62053	5.08656	-3.81639	2.54006	4.59463	-4.3913	-2.25045	-0.32107	1.82609	-3.45251	0.55904	-0.00239583	-0.866307	0.164961	0.783282	-0.718884	-0.299156	-1.59561	0.0605963	-1.59642	-1.50603	1.69267	-0.805649
36	1	PPE	1	56	1.2	1	21.67	455	0.985355	1	0.999982	1	0.928	1	1	0	1	1	1	1	-17.1095	-0.425515	-0.79594	-1.83654	2.25589	-0.0240533	0.711136	-2.21869	-2.30544	-0.120306	0.157939	0.0126656	-0.486289	-3.73044	-0.517105	0.540658	0.659961	0.34339	0.53227	-0.477537	0.851171	1.71761	-0.395498	0.36474	0.109251	1.33486	1.35249	1.41737	-1.73609
37	0	Normal	1	35	1.2	-10.25	27.75	137.8	0.03318	0	0.000167683	0	0.1552	0	1	0	0	0	0	1	14.7005	7.29533	-3.80793	1.20098	-6.1198	1.57391	4.45102	0.844225	-3.822	1.53084	0.911791	-0.361624	2.67669	-1.64356	-2.8174	2.36587	0.720195	0.678309	-1.45685	2.83524	2.3771	-1.33826	2.86424	-2.19946	0.0980455	3.06975	3.09679	1.16735	1.02813
38	0	Normal	0	23	1.2	-6.5	24.53	260	0.795029	1	0.00300523	0	0.41351	0	1	0	0	0	0	1	9.13555	0.0573026	-2.82843	-1.42242	-4.26989	1.0599	-0.382541	-4.40989	5.17049	-0.0366037	1.82605	-2.39356	-4.89103	0.043404	6.14059	0.874725	-0.334206	-3.8273	-3.10532	-0.943737	-0.717379	-1.15158	-0.211459	-0.361686	2.21477	-1.74435	-0.676455	-1.00167	1.67319
39	0	Normal	0	25	1.2	-6	25.81	332.8	0.18907	0	0.0431338	0	0.52495	1	1	0	0	1	1	1	8.57605	5.8454	-6.1668	-0.866247	-1.52869	1.15085	-5.44733	-1.69492	-0.161309	1.71981	-1.03103	-1.30641	-1.92034	-2.43553	3.06118	3.99107	2.04045	0.278576	1.26628	-3.80753	1.47335	-0.599781	-0.665995	0.464845	1.106	-0.997872	2.96786	-0.920845	1.57221
40	0	Normal	1	23	1.2	-4.5	25.3	384.8	0.122768	0	0.00725328	0	0.28341	0	1	0	0	1	1	1	19.3695	2.07481	1.96679	1.03925	3.0499	-6.47115	0.926898	-1.63264	-2.32157	-2.51753	-2.53012	-1.3074	2.98572	-2.94858	-1.61865	0.658296	2.25019	0.0540541	1.46938	-0.0214162	0.316034	-2.48874	3.70457	-2.61004	0.750802	3.56373	-0.682747	-0.0808657	-0.182714
41	0	Normal	0	23	1.2	-2	24.73	371.8	0.0290566	0	0.00188813	0	0.17311	0	1	0	0	0	0	1	21.8388	10.2126	-1.45292	-3.74357	-6.36447	-3.79052	-3.87682	2.0401	0.931158	-0.866252	-2.63199	-0.177756	-1.46637	-1.93338	-2.47736	-0.18701	0.487735	5.89756	1.26712	-4.62675	0.600611	-2.89182	2.3781	-4.68488	-1.84068	2.31327	0.172816	1.15019	1.68451
42	0	Normal	0	23	1.5	-7.5	26.92	231.4	0.0131546	0	0.00928588	0	0.06391	0	2	0	0	0	0	2	14.792	-3.85707	2.66154	-2.79622	1.65962	2.97713	1.81027	-2.39949	-1.50887	0.0837413	-0.553472	-0.192936	0.4471	2.77401	-1.05838	1.33593	0.631236	-0.257639	-0.252549	0.960241	1.48729	-1.21187	3.03006	1.1863	-0.869982	-1.19049	1.62571	-1.42642	2.2347
43	1	Normal	0	20	1.5	-1.25	24.3	192.4	0.413695	0	0.699258	1	0.47207	0	2	0	0	1	2	2	-8.85654	-1.87501	0.23175	2.53381	1.81294	1.16126	2.15144	0.121345	3.26525	0.519576	0.707019	-1.94555	2.06027	-0.0967536	0.172483	-2.54859	-1.52449	-0.184956	0.728909	5.71615	-0.833541	0.369053	-0.882244	0.809471	1.60617	1.43674	-0.0508955	-1.12592	1.85237
44	0	Normal	1	54	1	-3.375	24.51	145.6	0.0193343	0	0.207866	0	0.12186	0	2	0	0	0	0	2	15.9857	7.60098	-8.56015	0.655816	-2.6314	1.13268	9.44243	8.05339	-1.75143	0.841714	-2.13576	2.9625	-4.2357	0.661347	-5.16848	-0.630926	-2.35966	-3.14543	-1.20984	-6.20423	1.09357	3.13105	-3.06441	9.44484	6.62327	2.59727	0.144254	-4.34517	3.91564
45	0	Normal	0	77	0.7	2.5	23.74	231.4	0.0216227	0	0.103243	0	0.07982	0	2	0	0	0	0	2	8.17507	-6.86765	0.409489	2.75633	-1.24632	-2.98568	-4.26972	2.94462	-0.258132	-0.980965	-3.95383	0.00495608	0.0773772	2.93411	-1.71773	0.578277	-0.420621	0.177888	-2.90543	0.747454	2.15331	-1.89088	1.62785	1.38912	-0.447699	-3.55739	-0.771102	1.98291	3.70553
46	0	Normal	0	60	1.5	0.5	23.26	296.4	0.257388	0	0.0251375	0	0.19636	0	2	0	0	0	0	2	20.4072	0.398924	3.71965	1.72057	2.32139	-4.238	-6.51707	-1.59379	-0.416377	-2.49673	-2.6256	1.56329	-0.421313	-3.80643	2.59045	0.318145	1.92208	-3.92624	-1.34706	-2.53832	0.28061	-0.659721	-0.283662	-0.0878951	-1.03193	0.105397	0.456195	-1.28602	-1.58659
47	0	Normal	1	75	1.2	-1	25.78	106.6	0.0506303	0	0.136797	0	0.11205	0	2	0	0	0	0	2	12.8291	6.59709	-2.51283	0.0250154	-6.99121	1.40083	-0.961782	3.63929	-5.9241	0.486367	-0.947799	0.83753	-2.19302	2.07492	-2.39842	2.45709	-2.72505	-1.14549	1.78049	0.19147	-1.2982	-0.195378	3.08759	-1.58512	1.34866	2.11036	-4.77979	-3.8679	-1.16207
48	1	Normal	0	42	1.2	-3.5	24.31	166.4	0.0555915	0	0.949233	1	0.71774	1	2	1	0	1	1	2	-16.2466	7.94922	1.37251	-0.483212	-0.374081	-0.205525	2.13509	-1.28795	1.90577	2.15206	-1.45217	-0.940907	-0.211332	0.41899	0.0731125	2.5959	2.19266	-3.54485	1.98578	0.0988677	0.631641	1.84447	-0.663348	-0.307929	3.15343	-1.46045	1.56171	-0.958374	-0.640744
49	0	Normal	1	23	1.2	-1.25	24.74	254.8	0.0265169	0	0.0550005	0	0.24888	0	2	0	0	0	0	2	16.3911	-9.68234	-1.2051	3.49163	-3.37908	-4.62728	4.17893	0.460787	0.54553	0.302089	0.748741	0.922531	2.3346	-1.24258	1.99254	-2.90887	-0.968651	-1.46227	2.42923	0.667441	0.265921	-2.55436	-0.457585	2.02325	1.60914	1.99981	2.05668	-2.25387	0.830313
50	0	Normal	0	32	1.2	-2.375	24.93	270.4	0.0260494	0	0.0058493	0	0.11379	0	2	0	0	0	0	2	25.65	9.15927	15.2045	2.91077	-0.494664	-4.3666	5.45845	-2.0552	-0.764778	-3.89308	2.32499	1.05627	4.07869	-4.69505	-3.04582	0.951929	3.77142	4.11949	-5.5303	-6.09302	1.07595	0.0488755	-2.03124	-0.621137	-1.8451	-2.2654	1.60549	-0.410209	1.37726
51	0	Normal	0	51	1.2	-0.75	23.41	267.8	0.138059	0	0.548117	1	0.46798	0	2	0	0	0	0	2	7.07576	1.74606	-3.79909	-2.31617	2.7535	0.636322	-5.48292	-1.19235	0.940391	-3.96911	-2.58257	1.11398	0.398673	-1.65957	-1.14577	0.709589	2.15767	-0.505534	1.41492	-0.252863	2.56537	-1.66218	1.64436	0.350382	-3.43373	-0.229621	-0.217718	0.0691519	1.02632
52	1	Normal	0	61	1.2	-0.25	23.82	501.8	0.975162	1	0.830147	1	0.88191	1	2	0	0	0	3	2	-12.6283	-0.514807	4.34781	0.397445	1.95547	-1.67925	-2.00186	2.84833	1.91583	1.70681	1.1287	3.03149	-5.38354	0.817633	0.671563	-0.378967	-0.502639	2.09919	0.146785	-1.4723	2.83044	-3.85523	1.37212	-1.10699	2.03867	-1.42437	-2.11459	-4.02789	0.446009
53	0	Normal	1	31	1.2	-3	25.39	325	0.0288282	0	0.0766917	0	0.05238	0	2	0	0	0	0	2	22.5852	0.414333	3.79753	-0.250753	-0.572187	0.25644	2.43982	2.62685	-3.73604	1.81352	3.37183	-2.90268	1.22582	-2.76006	0.568848	1.17769	0.938588	-3.2441	1.17698	-2.41451	0.514153	-2.72652	-0.755953	-0.968379	0.533789	1.85952	-4.44968	-1.26516	-1.02511
54	0	Normal	0	20	1.5	-0.5	24.15	215.8	0.033636	0	0.436525	0	0.13872	0	2	0	0	0	0	2	20.9307	8.97869	8.30614	-0.632037	4.73534	1.6847	3.40752	2.01107	5.55871	5.39925	0.52577	-1.39155	2.21616	-1.56749	-1.81579	0.647331	-2.28099	0.184347	1.57362	2.67116	1.18569	1.33284	0.836146	-3.52932	-2.14128	3.04259	-0.0253018	-1.62442	1.40849
55	1	Normal	0	44	1.5	-4.25	25.81	218.4	0.683558	1	0.929847	1	0.86452	1	2	1	1	1	0	2	-11.2778	-7.49482	-3.53446	1.39767	0.445876	1.1228	-2.35494	-0.420863	1.76708	4.35219	1.83389	-0.627111	-1.61673	-0.221293	0.753994	2.74656	0.410599	-0.0327049	-1.97104	0.696516	-0.85245	-2.37401	-2.49993	-0.352155	1.0964	-1.21269	-0.817167	-0.822481	-0.00615799
56	0	Normal	1	49	1.2	-1.875	25.94	208	0.0122388	0	0.592116	1	0.07832	0	2	0	1	1	2	2	17.7795	4.93022	1.5283	3.52485	-1.71741	0.730811	4.89565	0.30706	-4.92274	3.52385	1.50981	3.05504	-2.62859	-0.0433066	1.70088	-0.816581	-4.90217	0.0611746	2.67066	-0.279684	2.40571	3.00851	-2.75427	-1.29869	0.242891	-0.442024	-0.037851	1.38522	3.36753
57	1	Normal	0	41	1.2	-1.5	23.68	270.4	0.969397	1	0.989958	1	0.92004	1	2	1	1	1	0	2	-14.6488	-9.13413	-0.298948	5.23952	4.88895	1.08225	-0.201284	-1.00075	2.62802	2.92159	-1.46498	3.26635	-2.72082	-2.30711	-1.06013	-3.50393	-2.80041	0.74555	0.331724	-1.67821	2.6146	-2.5137	0.863991	2.54304	-0.736328	0.0204978	2.69985	-0.115485	-1.52555
58	1	Normal	0	42	1.2	-0.25	23.74	413.4	0.745585	1	0.981892	1	0.76953	1	2	0	1	1	1	2	-17.1258	3.1254	3.11088	-2.09247	0.941715	0.550227	-0.989241	0.481734	-1.78834	2.75863	0.903806	0.826119	-1.2264	3.12663	0.786484	1.61158	2.15392	-0.726824	-2.9776	1.84172	-1.38565	-0.549493	-0.445511	-2.15642	4.47101	-1.39062	-1.47404	-0.287952	1.03401
59	0	Normal	1	25	1.2	-0.875	24.18	343.2	0.146667	0	0.742758	1	0.29893	0	2	0	0	1	1	2	14.4311	-3.68746	-4.35275	-5.55642	0.416645	-4.43425	-1.10136	1.26742	3.41573	0.269185	3.19442	4.51778	-1.84252	-0.350846	-2.92887	0.291439	-1.69994	-3.02668	0.338096	-0.667969	1.11722	2.1323	-2.10728	-2.78616	-0.00204653	1.63493	0.74162	0.847895	-1.28811
60	0	Normal	0	38	1.2	-1.125	23.64	218.4	0.0299763	0	0.110396	0	0.06668	0	2	0	0	0	0	2	19.1782	-10.0391	0.470978	3.90232	-3.64879	3.86742	-1.76409	1.15359	-1.83566	-0.10227	1.48955	1.71909	-0.42787	-4.26288	2.04965	-0.258429	-0.657417	-0.734545	-0.530401	1.21464	1.7343	3.065	-1.37126	-0.242225	1.99592	-2.1131	-2.87252	1.0372	-5.25913
61	0	Normal	0	23	1.2	-4.25	25.98	202.8	0.0381554	0	0.0397321	0	0.19016	0	2	0	0	0	0	2	24.2282	-1.64472	5.01799	-2.80612	0.651669	-1.30979	4.26256	-2.4395	0.0621346	1.38404	0.197804	1.32326	-2.28845	5.40212	0.732899	-4.85319	1.10074	-0.445749	-1.1183	-1.47293	-1.64964	-0.274861	-2.51922	3.6649	4.63547	-0.0453289	1.64238	0.253774	0.879545
62	0	Normal	0	28	1.2	-1.75	24.15	340.6	0.0435474	0	0.0319238	0	0.14319	0	2	0	0	0	0	2	15.0218	-0.676668	-0.556033	-3.84363	-1.20288	3.36912	-0.777259	-0.661761	1.64355	1.81199	2.12082	-0.745393	-4.53286	-1.52159	0.59518	1.97537	-1.37071	1.05054	-0.59818	-1.16658	0.165714	0.758107	3.62429	-0.896731	-0.128659	-1.16607	-0.13343	1.64709	-1.12127
63	0	Normal	1	33	1.2	0.25	24.38	348.4	0.208004	0	0.13564	0	0.17953	0	2	1	0	1	2	2	12.4398	-2.53671	-0.986254	-4.74484	-2.61678	-0.782287	0.00550856	3.48973	-0.0670865	0.246199	3.00548	-1.50943	-2.39175	1.9534	-4.96308	5.14096	-2.54028	-0.723825	0.42661	-0.482519	1.52784	1.49795	-0.765911	3.60607	0.863135	-0.886415	-0.198302	3.09515	-1.0662
64	0	Normal	1	35	1.2	-3.75	26.53	260	0.00373703	0	0.0248612	0	0.02472	0	2	0	0	0	0	2	30.1454	1.02365	12.3402	-0.501813	6.29903	6.04467	2.65707	2.27766	4.63995	1.56618	3.29093	-2.72153	1.65673	3.02672	2.25002	-1.14446	-1.22601	-2.59677	-0.0168971	1.63309	-0.0486705	1.47376	0.302842	3.09453	-2.94351	3.26663	-3.6265	2.07765	0.511216
65	1	Normal	0	61	1.2	0.625	23.4	566.8	0.968575	1	0.976178	1	0.89284	1	2	1	0	1	1	2	-15.449	-3.12096	1.96794	1.14084	-1.21041	-0.0375121	-1.87021	2.67416	-0.544215	-0.180959	-1.10321	-1.2597	-0.894267	1.37413	0.0201446	0.186254	-1.27529	-0.884509	-1.98227	1.3154	1.77206	-0.294865	0.547638	-1.53008	1.64292	-0.367008	0.907127	-0.184612	-1.74172
66	1	Normal	1	38	1.2	-0.875	25.05	278.2	0.869859	1	0.980339	1	0.88406	1	2	1	1	1	0	2	-13.7412	3.53553	2.09999	5.579	1.7124	2.10837	-1.36654	-5.25696	-2.21716	2.51615	0.907339	4.43475	0.217927	7.16542	-2.21198	-1.9964	-2.03776	1.06466	2.1326	1.75194	4.21337	1.50318	-1.50031	-2.31632	0.3189	-3.42272	2.71776	-2.53395	-0.429043
67	1	CSC	1	65	0.9	-0.125	24	434	0.948477	1	0.979844	1	0.87019	1	2	0	0	0	3	2	-13.1838	-2.15981	3.61946	-0.902201	1.4571	1.89607	1.55084	-2.63155	1.14777	0.929165	-3.17696	-1.43623	-0.833277	-0.440324	-0.749471	1.12113	-0.0914301	-2.63793	1.9527	-0.283815	0.688217	-0.771501	-1.32468	0.0258295	1.61448	-0.975013	3.28158	0.470205	-1.1356
68	1	CSC	1	46	1.2	-5.75	27.23	553.8	0.945862	1	0.98504	1	0.93803	1	2	1	1	1	0	2	-14.1533	-2.234	-2.42875	1.83905	-1.20574	-1.41665	-1.49454	-1.48496	3.60443	3.57214	-2.65197	1.26217	1.68233	-2.91086	-2.72605	-2.3504	-1.92029	2.0931	0.938702	-0.335098	-0.510815	-0.789739	-0.942709	1.07374	-2.90083	0.566252	0.776695	-0.231493	-0.735553
69	1	PCV	1	64	0.8	3	21.68	455	0.950702	1	0.981939	1	0.76682	1	2	0	1	0	2	2	-15.8813	-4.64371	2.4466	-4.33863	-2.56667	1.85043	0.982333	3.10104	2.47021	-0.431795	-2.4406	-2.43903	1.84863	2.69725	-0.0509808	0.874145	1.72111	-1.19024	0.801051	-2.1394	0.134961	2.12563	1.27983	-1.09887	-2.35744	0.347723	-1.78268	-1.86988	-0.84299
70	1	PNV	1	66	0.8	-0.5	23.95	403	0.99609	1	0.971893	1	0.96156	1	2	1	1	1	0	2	-16.3421	-5.78459	2.33896	-6.73291	-4.25553	-0.0729747	0.520827	0.57108	0.104474	-0.435922	-0.515146	0.737079	4.11759	-0.0418237	3.65901	-1.03291	-2.79575	0.478107	1.27297	-1.01693	-0.599977	2.51838	1.52892	2.18543	-1.50748	2.88788	-0.163202	0.318198	-1.73733
71	1	PNV	1	51	1.2	-150	22.42	431.6	0.994713	1	0.994892	1	0.9479	1	2	1	1	1	0	2	-16.8097	-7.30116	5.43144	-1.31026	0.782434	1.50962	1.88084	0.429322	-0.159646	-3.49883	1.48734	0.759506	-0.561279	1.4205	0.17651	1.04592	3.79587	1.12936	2.01921	-1.40149	-0.437634	-0.103029	-1.7193	0.438271	-1.32732	-0.388661	0.219251	-0.181972	1.28708
72	1	PNV	1	61	0.3	-4.25	24.12	332.8	0.515561	1	0.941254	1	0.70593	1	2	1	1	1	0	2	-12.6532	-1.73341	1.45872	-2.66901	0.433004	0.875005	0.782469	-1.9489	-0.160989	0.220182	0.15012	-0.835852	-1.34606	-1.35494	-2.82489	0.00352167	-0.278028	-0.578166	2.01088	0.380659	-2.17797	0.243379	-1.55024	0.18402	0.0776211	0.732048	0.492642	1.11047	0.251398
73	1	CSC	1	42	1.2	1.5	23	489	0.92395	1	0.965576	1	0.85422	1	2	1	0	0	2	2	-18.6817	3.67486	2.68675	-4.746	-4.05646	-1.2565	1.50405	-0.568461	1.16297	1.79107	-4.71864	2.66955	0.753081	-0.190793	1.07032	0.742143	-1.41536	-0.790993	-0.16424	-0.928455	-1.30588	-0.893299	-0.460859	-0.651352	1.66201	1.30479	-0.535134	0.48794	-2.4963
74	0	PCV	0	52	1.5	-0.5	23.62	429	0.427882	0	0.198588	0	0.23638	0	2	0	0	0	0	2	16.6029	-2.89258	4.11126	1.19259	1.70666	-1.27817	-5.42222	-0.0911807	-0.495629	0.0387543	-1.1075	-0.348245	-0.0624098	-0.329257	-0.763921	0.401582	-0.558136	0.455587	1.81973	1.13179	-0.474992	-0.621472	1.26392	-0.374194	-0.00866483	-1.32474	-0.84716	-0.473134	-0.804289
75	1	PPE	1	64	0.7	1.125	22.57	507	0.824898	1	0.959141	1	0.91356	1	2	0	0	1	2	2	-13.002	-4.32447	5.07695	-5.29025	-3.97327	0.17948	1.02551	1.57147	3.76177	-2.07254	0.798031	-0.995703	5.39396	-1.88488	-0.00586348	-1.27641	-2.10531	-1.55412	2.10731	0.254272	-0.33425	-0.980679	0.358772	1.58633	-0.822976	0.433031	-0.608314	-1.63973	0.999607
76	1	PPE	1	73	0.9	2.125	22.93	384.8	0.862338	1	0.988813	1	0.90039	1	2	1	1	1	0	2	-13.77	-11.7446	0.0308185	-1.29461	4.43365	3.57883	-0.473619	-1.5693	1.46361	0.646451	-1.48814	1.03698	-0.836824	-1.18056	-0.848021	-0.976183	-2.26344	0.466349	1.267	-0.198528	-0.00562115	-2.1587	-0.73983	2.00479	0.427667	0.881326	0.660353	0.686313	0.939518
77	1	Normal	1	24	1.2	6.75	20.97	468	0.868743	1	0.941945	1	0.82515	1	2	1	0	0	2	2	-16.2375	1.02197	-1.02953	-5.11855	-6.69787	-3.47284	-2.19939	3.35164	2.43956	0.0431947	-0.739051	2.43438	1.17064	0.575833	1.16695	-2.00099	-1.31974	-1.26805	-0.532829	0.577519	-1.98325	-1.46433	-0.255632	1.28093	0.700608	0.811384	-3.25612	-1.81073	1.25211
78	0	Normal	1	24	1.2	-10.25	25.72	234	0.08307	0	0.983101	1	0.61845	1	2	0	0	1	1	2	0.0700816	5.08225	-14.6069	-8.18145	3.26231	4.48757	2.14829	-2.13489	1.51123	4.04023	-0.57285	3.5448	1.0964	-0.247151	0.00290703	-0.982445	3.77786	2.8229	0.420181	8.39436	-0.145236	-2.37083	1.96358	-1.40238	-4.30439	-2.55511	-0.803907	1.20223	-0.0173323
79	1	Normal	0	36	1.2	-11.125	26.83	150.8	0.162943	0	0.817844	1	0.6476	1	2	0	0	0	3	2	-16.4	4.40377	-2.86377	2.87249	-1.88315	1.40153	5.91074	-1.3378	3.1906	-4.71654	-3.84683	6.01121	1.04549	-0.461064	0.91747	1.82461	0.737008	-1.11489	-5.27666	5.1013	-1.72244	-3.63584	-1.4278	-1.50554	1.54516	4.08385	-1.52565	3.9972	0.463599
80	0	Normal	0	39	1.2	-8	25.04	169	0.368419	0	0.0195102	0	0.31185	0	2	0	0	1	1	2	14.454	-3.0434	-7.47384	2.45748	-4.54301	-1.02102	-4.19607	0.2898	0.555879	0.147368	-2.5048	-2.93809	-0.822651	-4.19034	1.47242	-0.51491	0.420401	-1.55082	-2.34738	2.66361	1.67012	1.06896	-0.952201	0.184188	0.102095	2.18841	-1.84191	1.75299	1.28131
81	1	Normal	1	26	1.2	-1.125	25.11	559	0.969318	1	0.957575	1	0.93269	1	2	0	0	0	3	2	-17.7129	-3.19035	1.58005	-5.00527	-6.39126	-1.78579	-1.15167	3.53911	2.26858	0.470894	-1.15088	2.34409	2.60112	2.73007	2.35846	-2.81374	-3.49829	-1.27655	-1.07993	-0.694954	-1.95725	-1.48136	-0.121881	0.190239	-1.47688	0.708461	-0.0375401	-1.65186	-0.306559
82	0	Normal	1	30	1.2	-2.375	25.58	231.4	0.611607	1	0.0507498	0	0.40711	0	2	0	0	1	1	2	15.1333	-3.15773	-4.14232	-4.20937	0.786872	-4.46704	2.84216	-5.44046	-1.62609	-1.34994	-0.25506	0.816169	-3.24679	1.06386	-1.1268	-3.898	-1.53238	-0.154997	-0.228529	-0.000193256	-0.263583	1.43073	0.90002	-0.512482	-0.489948	2.3857	-1.4497	-2.73869	0.00334917
83	0	Normal	0	43	1.5	-2.5	24.6	234	0.3908	0	0.39896	0	0.24421	0	3	0	0	0	0	3	16.8368	-5.15644	3.40757	5.44772	-3.66878	-0.132189	-3.92964	2.66262	-2.32114	-1.57804	-0.202651	-4.63643	1.10857	1.53678	-2.50915	-0.889858	0.399787	-0.0155725	-0.519669	1.11147	-0.951997	-0.000213406	0.207362	2.45152	1.04277	-1.81465	-1.274	2.17278	0.744226
84	0	Normal	0	85	1.2	0	23.45	143	0.0115997	0	0.0442838	0	0.03672	0	3	0	0	0	0	3	15.4878	2.40635	-0.703111	1.1981	2.87711	2.59729	-4.53912	2.14502	-1.267	1.38805	0.0411809	-0.503412	2.71572	0.629494	4.6038	2.24525	-1.3756	-0.449938	4.02019	-3.08187	-0.252492	-3.06624	-2.28312	1.42803	-2.69134	1.42224	-1.83431	1.19347	2.03305
85	0	Normal	1	64	1.5	-1.875	24.82	301.6	0.093215	0	0.000259995	0	0.12408	0	3	0	0	1	1	3	19.4927	-0.160506	-3.7385	3.77628	-0.95927	-1.95391	0.454385	3.55754	-3.62493	-2.1387	-2.52615	-3.69886	1.90728	-2.11188	-0.681687	-1.35915	-1.46494	-2.83115	2.47945	-0.2377	-1.89882	0.811775	-1.06428	0.353371	1.59829	1.8963	-1.15322	1.15355	-0.640111
86	1	Normal	0	74	1	0.25	22.13	143	0.976917	1	0.982919	1	0.88896	1	3	1	1	1	0	3	-15.1824	4.26978	-1.60247	7.765	-2.45918	-2.29336	-0.854848	1.01076	-1.60512	-0.302025	2.40575	2.63138	2.35785	2.55972	0.350442	-0.525716	-2.17295	0.0726157	-0.651592	1.74603	-1.35085	-1.45898	-1.11535	1.81881	0.452035	-0.389352	-1.19457	3.71656	1.62343
87	0	Normal	1	22	1.2	-3	24.5	182	0.0116124	0	0.000147806	0	0.08766	0	3	0	0	0	0	3	19.1903	0.712631	-8.81316	-5.24343	0.490552	2.40428	7.43507	7.08706	0.00274114	1.78172	-4.75001	1.23596	-0.48984	-1.98175	-0.241548	0.196613	3.29925	5.82475	-0.859851	-1.8778	-0.759045	0.184337	-1.40881	0.952264	2.6329	1.48334	-0.33307	-1.61857	0.895576
88	0	Normal	1	27	1.2	-0.875	24.45	299	0.111004	0	0.000363686	0	0.12673	0	3	0	0	0	0	3	14.7534	-2.23363	3.13719	1.24246	2.61618	-6.02687	1.93233	-2.95085	2.80822	5.82722	-2.07	-5.24094	3.04733	0.9018	0.75676	1.69746	2.00827	-1.07696	0.0376853	-1.28983	-0.526704	-1.10864	-3.15539	-1.10584	3.04302	1.74063	-1.89083	1.92136	3.77779
89	0	Normal	1	24	1.2	-0.625	27.1	132.6	0.170127	0	0.0042355	0	0.34958	0	3	0	0	0	0	3	11.1914	9.23858	-3.72238	3.23394	-0.0495186	4.42074	6.64149	-4.68017	2.72562	0.487668	1.8036	-2.21414	-2.87346	1.43333	-0.615261	-1.21778	0.314963	0.548603	-2.9279	1.10071	-0.871901	-0.747536	0.372864	1.63818	-1.0554	-0.0744077	-1.29708	0.296851	-2.03282
90	0	Normal	1	39	1.2	0	22.47	244.4	0.774511	1	0.622451	1	0.65038	1	3	0	0	0	0	3	10.1205	-6.07168	-0.282951	-2.84487	-1.30053	-2.78762	-3.2469	-1.08114	1.87722	0.858031	-0.925473	-1.90087	-0.402796	-0.8149	-2.7578	0.376225	-2.42786	-1.07457	-0.622339	-0.469582	0.522474	0.721018	-0.0781158	0.564632	0.932105	0.139395	-0.45844	-0.00744937	0.904875
91	1	Normal	0	44	1.2	-0.125	22.78	312	0.940399	1	0.997888	1	0.86455	1	3	1	1	1	0	3	-11.1888	-9.63599	-1.91476	5.29518	2.99242	-1.2667	-1.99395	-1.56548	0.214671	3.03556	-3.00313	2.99147	-3.61222	-0.0234748	-0.248828	-0.911003	-1.46588	3.56326	-0.212343	-0.627924	2.31731	-2.28947	0.775647	2.35162	-0.686256	-0.490852	-0.757623	0.247076	-0.657647
92	1	Normal	0	50	1.2	-1.25	23.95	169	0.688088	1	0.391751	0	0.39833	0	3	0	1	1	1	3	-19.6117	12.5632	0.880796	5.13188	0.661767	-0.974506	0.432589	-0.684432	-1.60219	-2.62333	1.40684	3.69043	-3.13491	1.55537	2.17652	-0.330503	3.48643	-1.13618	1.53976	3.79115	0.657466	1.00698	-0.185693	0.614937	0.366611	2.14285	3.01105	-0.55666	-0.573574
93	0	Normal	0	25	1.2	-5	24.23	241.8	0.221782	0	0.00260205	0	0.14742	0	3	0	1	0	1	3	12.3862	-2.1007	-0.302138	5.3098	-3.52591	-1.68276	-2.82259	-2.02771	-1.48963	-0.1432	4.22598	1.01309	-1.94754	2.35647	0.374509	0.658276	-1.01428	-1.21846	1.20422	0.14785	0.397971	-1.10825	0.167073	-0.247551	-0.636941	1.33439	0.640469	-0.294461	-0.115801
94	0	Normal	1	26	1.2	-5.5	25.55	267.8	0.103214	0	0.244666	0	0.11486	0	3	0	0	0	0	3	10.6223	-2.44184	-6.34643	-2.92903	0.157249	4.87866	-1.91267	-2.06836	5.44493	-1.63796	1.63822	0.255351	0.0010118	2.54679	1.44841	1.05462	-0.128943	-1.15084	0.275042	-0.738665	-1.00082	-0.638419	2.626	1.35825	-5.92623	-4.21541	2.13092	1.59199	-2.43645
95	0	Normal	0	23	1.2	-5.75	26.21	234	0.0269042	0	0.000878699	0	0.09146	0	3	0	0	0	0	3	12.2333	-7.74194	-1.68716	0.27847	-3.35371	0.0748505	0.402517	-3.48927	-0.334049	-0.273171	-0.775503	-0.482775	0.423415	0.919927	-2.55113	-1.69714	1.38225	3.17465	-2.24677	2.06358	-1.04141	-1.49773	-0.148453	-0.756873	1.12727	-1.0703	1.23813	-0.832293	-1.08648
96	1	Normal	1	35	1.2	-3.625	26.69	257.4	0.0594549	0	0.00312184	0	0.09832	0	3	0	1	1	1	3	-9.81313	-7.60889	-1.64171	2.35192	3.89497	-0.9863	-0.0980296	-1.02962	-3.23189	-0.546835	1.28925	-0.584802	1.39723	0.936557	-0.0878838	-2.55962	-1.5342	-0.915715	1.68316	0.41173	3.83974	1.40171	-1.72343	1.15759	-0.0805167	-3.40986	1.49004	0.0442516	2.19694
97	0	Normal	0	59	1	-1.75	23.61	241.8	0.354885	0	0.000354129	0	0.21033	0	3	0	0	0	0	3	31.5175	3.48085	17.0322	1.15108	2.75516	4.16499	2.00629	1.43162	2.50571	0.624196	3.61539	0.649549	-0.154836	0.476309	-4.96152	0.492957	-0.480598	2.11592	-0.412604	2.22211	2.43058	2.87801	-0.201648	-0.0169705	-0.895125	0.566716	-0.569929	-2.1901	-0.0675841
98	0	Normal	1	70	1	0.25	23.96	208	0.223438	0	0.0052687	0	0.09791	0	3	1	1	0	2	3	11.3794	-2.5375	0.518755	2.59175	3.94493	0.639196	0.649095	0.242686	-1.51929	3.87746	-2.58107	1.02722	-2.19733	-0.775906	-1.29789	4.94031	1.46504	-0.588147	0.434471	-0.730157	-1.52097	0.733245	0.417155	-1.9095	0.846885	-1.2193	-1.51287	-3.46794	-1.8097
99	1	Normal	1	70	1.2	-0.125	22.98	260	0.925915	1	0.975153	1	0.87964	1	3	1	1	1	0	3	-17.2067	-2.34352	-4.35544	5.01179	1.34961	3.34416	-3.97585	0.944077	-1.16049	-1.37025	1.18179	-3.04592	1.49692	2.86035	0.779485	-0.459341	1.31252	0.251983	-2.29997	2.01356	2.89238	3.2579	-3.79121	-0.57624	1.29887	-0.805232	2.92218	-1.11541	1.30351
100	0	Normal	1	69	1	1	23.38	265.2	0.0163911	0	0.0013454	0	0.13115	0	3	0	0	0	0	3	20.7058	2.92628	2.44593	-6.53602	5.16893	2.13669	0.0543846	6.01756	-2.11203	5.4823	-5.44256	-0.13311	-1.17133	1.84091	-7.10232	-2.03195	-1.36779	0.77343	0.156888	4.9526	-3.66117	2.74537	0.352756	-0.795369	-2.01417	-0.58827	-0.98303	3.14785	1.88671
101	0	Normal	0	23	1.2	-1.875	23.65	304.2	0.0154895	0	0.013276	0	0.04004	0	3	0	0	0	0	3	9.04231	-9.29946	-4.12809	-1.67185	-2.99145	0.233713	-1.12519	-2.39179	2.90455	-0.0970053	0.102391	-0.6587	0.0575821	0.771872	1.59774	-0.0458833	-1.16352	-1.19457	-1.14683	2.3666	-1.76645	-0.230343	1.01941	-1.54514	-0.84426	-2.53804	0.990785	1.26514	1.83184
102	0	Normal	1	42	1.2	0	23.14	392.6	0.35242	0	0.893873	1	0.71702	1	3	0	0	0	0	3	9.02366	4.25557	4.55718	-2.87513	-2.41709	1.19688	-0.519897	-0.894594	2.26729	4.00962	-0.320241	-1.91395	-3.26837	0.510313	-2.40855	-0.331778	-0.241682	1.28365	-2.22619	0.425644	-0.315891	1.4694	-2.65627	0.568756	-0.779178	-0.267955	0.282955	0.424478	1.06211
103	1	Normal	1	23	1.2	-5.125	24.86	208	0.572524	1	0.263186	0	0.3871	0	3	1	1	0	1	3	-15.7421	-0.153036	1.56934	-3.62174	-2.48671	1.92931	-0.93561	-2.70772	-2.09807	1.42851	0.583528	1.04235	-2.36071	-0.644643	1.33499	1.17883	0.944885	-1.37214	1.9735	-2.5774	0.269577	0.662016	3.04782	0.815427	2.86774	-3.0167	1.00828	0.088236	1.26132
104	0	Normal	0	35	1.2	0	22.94	249.6	0.293151	0	0.00124612	0	0.16285	0	3	0	0	0	0	3	18.0678	-5.45633	-1.59749	3.61223	-2.84511	1.44925	-6.60565	-0.329022	-1.38659	-0.280938	-1.50683	-0.31175	0.74927	0.0467946	3.6557	1.27165	-1.40204	0.257144	1.48274	-0.358559	-3.97751	2.47345	-0.729602	1.03823	-0.259849	2.75866	1.12038	-2.44518	-0.39025
105	0	Normal	1	36	1.2	-0.125	23.85	410.8	0.660511	1	0.702151	1	0.59263	1	3	0	0	0	0	3	8.80199	0.964225	-4.25171	-6.63353	3.93472	-2.99343	-0.502835	-1.2956	5.14572	-0.254976	2.66746	0.00812139	-2.09254	-1.28186	-2.99362	0.503638	0.541278	-4.7537	-0.466104	-2.56165	1.95765	4.63101	-0.894174	-3.32848	2.3409	-0.0734816	-1.53665	-1.75189	0.810141
106	1	Normal	0	23	1.2	0	24.01	325	0.849516	1	0.841195	1	0.68356	1	3	1	1	1	0	3	-11.4737	-5.07925	0.108499	-3.04205	1.66058	3.21978	1.25183	-2.0164	-1.25529	-4.11468	0.49313	-2.89714	1.2755	-1.23708	-2.6266	1.94741	-1.37798	1.32794	0.9427	0.579338	0.142167	0.598714	-1.85113	-1.59461	0.125619	-0.337497	1.72765	-0.636499	-1.50911
107	0	Normal	1	37	1.2	-2.75	25.67	322.4	0.147638	0	0.000955394	0	0.18749	0	3	0	0	0	0	3	17.8434	0.457464	-5.83126	-5.10862	4.02379	-2.48552	0.607222	1.9558	-3.48334	1.74201	2.13032	-0.0327782	-0.386989	1.35419	0.626703	1.11617	1.27231	0.385652	-0.0354915	-0.672642	-2.31238	-1.36371	-1.01822	-1.17034	-0.197638	3.27966	4.15348	1.32941	-1.35933
108	1	Normal	0	34	1.2	-5.875	24.93	343.2	0.413928	0	0.993811	1	0.79702	1	3	0	1	1	1	3	-12.116	-6.79467	-1.1991	0.0042885	0.103271	0.272997	0.817784	-1.97211	0.856231	1.50533	-1.62962	-1.44297	0.781321	-0.455047	-1.20638	0.923762	-2.23392	0.874082	0.119843	0.210469	-0.945244	0.913738	0.672195	1.12636	-0.620611	0.307938	-1.11996	0.399381	0.268968
109	0	Normal	0	40	1.2	-3	24.85	156	0.176235	0	0.0013958	0	0.20945	0	3	0	0	0	0	3	23.0074	2.70998	2.52827	-1.44546	-1.25798	4.71762	-3.13718	-0.0931671	-5.76303	0.274309	-1.94068	0.012723	-0.280983	1.37476	3.16531	-2.06883	0.0212987	0.255946	-1.36909	-0.96923	-4.15162	0.0729	-0.983995	-1.41848	0.435824	0.47577	-0.54029	0.13555	1.34401
110	1	CSC	1	38	1.2	-4.75	25.93	416	0.172132	0	0.985722	1	0.80116	1	3	1	1	1	0	3	-13.0614	-2.13592	-3.46623	0.491654	1.71071	-1.69253	2.33692	-1.78977	1.74548	1.10727	-1.08994	1.82839	-1.70017	-0.689	1.58898	0.615986	-1.83683	-0.218328	0.721274	-1.09808	1.07247	-2.23231	1.37152	1.79689	-1.68764	-1.07554	0.547355	3.4169	-0.580888
111	1	PCV	1	67	0.6	2.125	22.85	286	0.946819	1	0.995572	1	0.8963	1	3	0	0	1	2	3	-13.0872	-1.82268	0.604149	5.71701	2.64351	-0.619043	1.04618	3.0416	1.0921	-1.36941	0.659578	-4.83202	-0.469912	1.93281	-2.51167	-0.674024	4.00789	-0.109928	0.347179	-1.31306	1.04327	1.44455	-2.41837	-1.58303	-3.21432	-1.67046	-0.434144	0.760687	4.51655
112	1	PCV	1	68	1.2	1.75	22.67	260	0.967689	1	0.997054	1	0.92967	1	3	0	1	1	1	3	-12.644	-0.465137	4.79154	0.359188	2.0511	2.39911	1.07442	0.169429	-1.09269	0.605366	0.0348365	-3.22375	-1.17495	-2.25059	1.30134	-1.57738	0.974372	-3.74611	-1.07089	-1.27734	2.11524	3.48596	3.86616	-0.89868	-0.499382	-1.67453	0.326784	2.46533	-0.564466
113	1	PNV	1	51	1	-0.625	23.21	517.4	0.982999	1	0.999583	1	0.93269	1	3	1	0	1	1	3	-20.4856	4.96882	0.601457	-2.33821	0.477608	0.834803	1.31836	-1.25898	2.27471	0.722729	-2.34987	0.977707	4.22789	0.665779	0.465507	-1.11233	-2.7686	0.4106	-0.656705	-0.400477	-0.184066	-0.975382	-3.15791	-1.26636	2.28688	2.88502	-0.106198	1.67701	-0.331042
114	1	Normal	1	24	1.2	-1	25.55	390	0.996997	1	0.998871	1	0.91019	1	3	1	1	1	0	3	-13.6445	-2.12277	-0.710964	-4.98604	-0.32266	3.11393	0.462613	-1.29187	1.09995	-0.908033	-0.858457	0.342925	0.386935	-0.982058	-1.42874	-1.29581	-1.86664	0.547267	1.31812	1.48391	-2.08681	-0.0502388	-2.25448	0.667589	0.0499936	-0.553642	-0.20966	-1.43129	0.323164
115	1	Normal	0	39	1.2	-1.75	23.45	247	0.982752	1	0.998279	1	0.94755	1	3	1	1	1	0	3	-16.6488	3.90139	-0.12006	2.54681	-0.929441	-2.58135	-3.42161	-2.07447	-0.508479	0.990255	-2.19127	1.0772	1.60288	-1.42598	-2.21679	1.9097	-2.49977	1.03292	-1.77926	-4.55707	-0.931394	-1.03541	-1.62497	0.996413	-0.409381	-0.411699	-0.503894	2.3842	1.40279
116	1	PPE	1	53	1.5	-1.625	23.33	431.6	0.994557	1	0.998504	1	0.95161	1	3	0	0	1	2	3	-10.3724	-11.9592	-1.34832	-2.73264	-0.505404	0.801861	0.823495	0.817425	4.13016	-0.418628	-0.922005	-0.598704	1.65777	-1.33218	-0.609006	-0.849963	-1.12523	2.40105	0.523824	1.35085	0.0827494	-0.652224	-1.79202	2.64512	-3.11367	2.22722	1.51733	-0.793282	-0.137861
117	1	PPE	0	73	0.7	0.25	23.43	312	0.978632	1	0.996327	1	0.87258	1	3	1	1	1	0	3	-17.6549	-3.61868	-3.09103	3.77614	0.592701	-1.35565	-2.05251	2.66745	-0.266379	-0.195645	-0.44081	2.11651	-1.63242	1.37729	1.05491	0.620642	-0.702297	0.274619	-0.465301	-0.977024	-0.695783	-1.90402	-0.846292	-0.436842	0.803215	1.76611	-1.24494	1.77301	0.54808
118	1	PPE	0	66	1.5	-0.25	23.09	364	0.731492	1	0.982163	1	0.88391	1	3	0	0	0	3	3	-15.7863	-6.23809	-4.30482	0.591715	-1.26734	-1.84401	-3.43885	-1.23019	-1.39226	2.14313	0.320453	1.94077	0.401222	-0.421069	-1.77666	-0.948516	0.323325	1.36361	1.28012	-3.16068	0.524817	-0.815798	1.56986	0.879023	-1.94588	-1.66481	-2.00299	-1.30994	0.304798
119	1	PPE	1	69	1.5	1.5	22.64	418.6	0.965543	1	0.762304	1	0.79542	1	3	0	0	0	3	3	-17.0108	9.51739	0.579725	-2.10769	-3.04887	-2.02051	-0.543861	0.789279	-0.520375	-3.1702	-0.419835	-2.27529	-1.90961	1.135	-0.348949	-0.00405154	0.800313	-2.4829	1.69434	1.8339	-1.79908	-0.388582	-1.02555	0.815026	-0.199213	-1.21262	1.20437	2.7791	-0.809365
120	1	PPE	1	66	1.2	2.75	22.09	335.4	0.984262	1	0.998894	1	0.91807	1	3	0	0	1	2	3	-15.9667	0.251982	-0.247192	2.20204	-0.524967	0.242777	0.597844	0.561554	-0.226432	3.45301	0.0903159	0.328539	-0.00698242	0.517353	-0.624199	-0.22076	-0.328427	2.22255	-1.8259	-2.20241	-0.057275	1.45284	1.3268	0.267638	-0.48224	0.451648	0.621917	-0.413336	-0.953342
121	0	Normal	1	48	1.2	-4.625	25.3	325	0.0909559	0	0.00404299	0	0.31043	0	3	0	0	0	0	3	11.9601	5.23281	-2.34558	-0.307706	-1.63487	-1.29428	2.28939	0.235821	0.864289	2.97512	3.34464	-4.35686	-0.251914	-1.38657	-0.130124	-1.48844	3.08262	-2.5348	0.960254	-1.68003	3.59063	-2.64908	1.58396	-3.06513	-0.296889	2.02305	1.86412	1.69117	1.09535
122	0	Normal	1	31	1.2	-7.75	27.84	213.2	0.0366997	0	0.000532686	0	0.1514	0	3	0	0	0	0	3	8.47603	4.37931	-11.8871	3.33669	3.85533	-1.27728	7.253	5.64709	-3.5655	6.48607	-1.38377	0.465739	3.87637	-3.57291	3.2744	-1.86852	3.46455	1.11643	2.52682	-0.303655	0.0384974	0.229396	1.17957	-0.516184	1.11046	-2.37172	1.85548	-2.28317	1.88785
123	1	Normal	0	23	1.2	-2.25	22.12	270.4	0.777058	1	0.372614	0	0.59459	1	3	0	1	1	1	3	-13.9617	6.75953	-3.58697	1.77458	-3.09913	-1.07026	0.11554	-2.54704	-0.781382	1.49799	0.511133	-0.0239089	0.0959136	-2.20279	1.22278	-0.0343729	0.625387	1.57736	-1.60117	2.0326	1.25511	-0.0404295	0.938239	0.645147	-0.303249	0.580847	2.57082	-2.64744	0.51007
124	1	Normal	1	23	1.2	-4.875	24.86	353.6	0.5	1	0.986822	1	0.80977	1	3	0	0	1	2	3	-18.3797	9.01843	3.43102	-5.73524	-1.27585	-1.36421	-3.53453	0.199971	-4.18807	-1.50007	-0.0560767	1.19003	0.686301	2.07321	0.557948	2.86169	2.75299	2.12571	-1.34631	-0.980089	-0.233051	-2.18975	-1.37761	0.817302	3.34027	-1.90253	-2.47278	-2.25926	1.1343
125	0	Normal	0	27	1.5	-3.875	24.99	351	0.229503	0	0.0146524	0	0.12133	0	4	0	0	0	0	4	14.9971	4.26308	-1.81311	-1.56423	1.00444	1.69707	-6.57649	9.33898	-3.87516	-1.36822	1.41276	0.383251	-0.663313	-0.764545	-2.24788	-1.74346	-1.70216	-2.67899	-1.71082	2.023	-0.200087	-0.585662	6.74852	-0.289319	-2.80186	2.70561	-4.93495	-0.977329	-1.49166
126	0	Normal	0	45	1.5	-1.125	22.7	377	0.893732	1	0.238286	0	0.30137	0	4	0	0	0	0	4	11.9938	4.57899	-0.453373	-5.42208	1.1688	0.00826261	-6.26934	3.75111	0.20143	-1.0212	-5.46721	4.47518	-0.87278	-0.988807	-1.32916	0.676691	3.37329	-1.57512	-3.10356	2.81717	6.62198	0.533309	-3.25683	2.53602	-0.103954	0.297384	-1.1156	2.90779	1.34828
127	1	Normal	0	70	1.2	2	23.21	306.8	0.63969	1	0.995243	1	0.85795	1	4	1	1	1	0	4	-13.184	-7.28348	1.28103	1.63719	3.78376	2.62756	0.329661	-0.388906	-0.153712	-3.76843	-1.62849	0.928317	-0.258051	-0.805088	-2.80367	2.94894	-1.58346	1.62467	0.723483	-2.38157	-1.09554	-3.00503	-0.946556	-2.75286	1.20104	-0.248717	-0.397202	1.74186	0.846778
128	0	Normal	0	65	1.2	-2	24.19	228.8	0.0156905	0	0.00333244	0	0.06226	0	4	0	0	0	0	4	16.5742	1.93665	-1.42539	2.87596	5.80289	-2.71097	-1.97611	1.53297	0.199367	-5.0044	1.44701	-0.40226	5.24708	7.56164	-2.40561	2.51692	-0.433461	1.32365	-0.48905	-2.86851	-3.57042	-1.43921	3.27718	2.21988	-1.50238	-4.61133	2.63194	-0.441841	0.8451
129	1	Normal	1	66	1	-2.5	25.35	189.8	0.990755	1	0.994449	1	0.84288	1	4	1	1	1	0	4	-17.7511	0.988068	-3.04474	2.39637	5.08363	-2.79259	2.03932	-3.76585	-4.4033	3.50147	-4.53456	1.15377	-1.64537	5.97915	0.957586	-1.21189	-1.47222	0.92401	2.444	0.256791	3.31549	-1.35097	-0.582635	0.442326	0.166292	1.18823	0.189083	-0.274247	-2.80313
130	0	Normal	0	80	1	1.5	23.34	156	0.0873708	0	0.000528685	0	0.14325	0	4	0	0	0	0	4	19.7284	12.3702	-2.85274	-3.17045	3.08534	8.20842	-0.345306	4.00037	-6.47268	-2.62871	-1.08067	1.31498	0.44831	0.646153	0.377151	0.757917	-1.52794	-0.0940311	1.85639	-1.67084	-1.48199	0.131572	2.06335	-1.17049	-2.32022	-0.591317	-0.85893	0.394926	-2.35195
131	1	Normal	1	64	1	0.375	23.74	436.8	0.954169	1	0.99992	1	0.97466	1	4	1	1	1	0	4	-15.9855	-8.67139	3.93152	-1.93229	1.83251	3.4508	2.47645	2.93103	2.11179	-0.334703	-0.198727	0.295123	-1.00163	-1.04531	1.43477	-1.06085	0.671407	-1.4373	2.90204	-2.344	-1.93357	0.697056	2.97937	-0.336593	0.545488	2.27953	2.12509	1.18542	1.40205
132	0	Normal	1	41	1.2	0.125	23.65	353.6	0.0469012	0	0.0474124	0	0.1297	0	4	0	0	0	0	4	11.7051	0.849369	-4.10307	-5.25209	6.90465	-5.51916	-1.22174	-2.91082	3.88514	-1.26041	-1.29597	0.459775	3.99131	-1.35174	-1.10873	-1.03488	1.31765	-2.59568	-1.70083	-1.81754	0.262872	-0.672039	0.851545	-3.72088	3.96537	1.03821	0.0367749	-2.35736	0.877226
133	1	Normal	1	25	1.2	-1	24.19	405.6	0.94906	1	0.906951	1	0.74414	1	4	1	1	1	0	4	-15.3707	7.62652	-3.06306	1.26784	-4.46015	-1.89539	-1.92166	-1.62939	2.28815	3.43175	3.36765	1.57546	-0.144437	2.03653	0.44381	-2.31678	1.11721	-1.2272	4.33046	1.96167	0.782063	1.69448	-4.32085	-0.711257	0.0344368	-2.40536	-2.11151	-4.28577	-1.63987
134	0	Normal	0	23	1.2	-3.75	25.95	260	0.00957661	0	0.000184582	0	0.05705	0	4	0	0	0	0	4	13.2764	-7.49603	-5.4936	1.14335	-2.01391	-0.640348	3.1773	-2.42875	-0.660712	-1.45082	-0.310227	0.468231	2.44469	-0.820066	-1.21524	2.33775	0.709508	0.0633174	-2.11501	0.70008	-1.0848	-0.535866	1.10131	0.120876	-0.468968	-0.0273176	1.26147	-0.973006	-2.88636
135	1	Normal	0	24	1.2	-4.375	24.89	244.4	0.400735	0	0.990079	1	0.75342	1	4	0	0	1	2	4	-15.2705	3.42269	3.55873	-2.48172	-4.3611	-1.61502	-0.810956	0.909103	-1.08073	0.888432	2.37527	3.40674	1.57574	-1.51153	1.62884	-1.90684	-1.95159	-0.677789	0.00588217	-1.55015	0.886258	-1.83699	1.37806	2.97052	1.31323	-2.26278	-1.04809	-0.32262	1.15605
136	1	Normal	1	23	1.2	-5.625	26.24	338	0.423824	0	0.0114056	0	0.26597	0	4	0	0	1	2	4	-18.2229	8.02334	-2.39532	1.05153	-3.05254	-0.359791	-2.54065	3.21912	0.240983	-1.03676	4.39027	-0.571865	1.38129	0.205668	-1.82261	3.11107	0.166505	-0.316667	0.30206	1.28155	0.770747	-0.873599	-1.54231	2.9356	1.38156	-0.620864	-1.88461	-3.28937	1.02901
137	0	Normal	0	21	1.2	-2	23.99	481	0.0944559	0	0.838825	1	0.56629	1	4	0	0	0	0	4	14.7016	-6.10243	-1.52586	-3.8971	-0.0642464	-6.81084	-0.0170208	5.56857	-2.6852	-1.25665	-0.0157489	0.0109677	-2.13219	-1.46601	-1.30251	-3.36965	-3.03854	-2.12444	1.55192	-2.03726	-0.304315	2.74783	-2.65226	-2.84597	1.14851	-3.18614	-0.787827	-0.781781	-1.90511
138	1	Normal	0	24	1.2	-4.75	25.98	299	0.984322	1	0.995245	1	0.83019	1	4	1	1	1	0	4	-15.0521	7.24066	-3.76561	0.542365	-2.23608	-3.52499	-3.20696	-4.7425	0.33228	-1.45669	0.184063	4.02383	6.93631	-0.377883	1.86766	-0.793678	4.60913	-0.095708	-6.67682	3.06288	1.74097	2.34016	-2.8537	-1.59621	-1.42803	-0.323925	1.51996	2.77939	0.946049
139	0	Normal	1	25	1.2	-4.625	26.7	208	0.00352565	0	0.00182394	0	0.04823	0	4	0	0	0	0	4	13.0306	-1.02728	-9.36804	2.5189	-0.345472	-1.28445	7.3824	1.84625	5.48177	-2.04991	0.67945	0.667089	0.320457	-1.26073	4.15363	-1.49317	-0.591391	-0.427437	-0.686226	-1.73899	0.270119	-2.36947	-2.67913	-2.41901	-1.55127	-4.9422	2.91242	1.40985	1.15121
140	1	Normal	1	24	1.2	-2	24.05	405.6	0.911358	1	0.561649	1	0.77424	1	4	1	0	0	2	4	-17.596	6.52274	-4.14267	-0.283655	-0.250926	-0.915666	1.27687	-1.04947	-1.16141	-2.86889	1.37199	-3.04621	1.02333	-3.27726	1.19944	1.28063	-1.26272	-0.605888	0.947714	0.561318	0.557775	-1.1022	1.89026	-0.0917484	-1.03362	-0.413401	-0.448081	0.138067	0.766395
141	0	Normal	1	24	1.2	-4.75	25.22	171.6	1.09e-05	0	9.41e-05	0	0.0548	0	4	0	0	0	0	4	26.4463	-4.1707	5.59606	3.15376	-4.40455	-4.01601	1.05444	-3.58737	-2.17803	2.97113	-0.745246	-2.91081	-1.19932	1.96501	0.872479	-0.717516	1.0515	-1.29667	-0.467899	2.58554	-2.37089	-3.13356	2.30006	-1.60645	-1.20605	2.33046	0.647363	-0.368526	-0.985398
142	1	Normal	1	61	1.2	-0.5	23.45	306.8	0.854297	1	0.999393	1	0.87794	1	4	0	1	0	2	4	-16.8007	-5.25178	2.07702	4.78541	4.1736	0.601906	0.16605	5.46036	1.64941	0.449892	2.07457	3.99385	-5.00091	0.610299	1.14748	-1.90474	1.97237	0.460812	-1.65462	-3.20458	2.08229	-0.076086	5.26155	-1.93594	0.617358	-0.397924	-2.40437	-4.29156	0.327052
143	0	Normal	1	45	1.2	-2.375	25.67	364	0.969109	1	0.820041	1	0.66843	1	4	0	0	0	0	4	9.689	0.671006	0.688495	-7.91154	0.954669	-0.683773	0.974668	-3.49831	2.73895	2.38527	-1.83058	-0.790186	-1.87567	2.00929	2.14891	6.01498	1.05867	-0.144468	-3.39458	-3.37727	2.26168	-2.80896	-4.45518	-0.349513	3.89243	1.73149	-1.84418	-1.54161	1.15984
144	0	Normal	1	59	1.2	-1.125	25.19	182	0.00417207	0	8.01e-05	0	0.03248	0	4	0	0	0	0	4	23.3159	-5.48397	3.87819	4.68467	2.26289	-1.91418	-0.123268	-2.01592	1.11458	-1.46037	-0.141369	-0.986972	5.68296	1.81914	-1.35994	-2.29735	-1.41936	-3.24935	-0.0303773	-2.37054	-4.02776	-0.876952	0.0548738	0.397077	0.316112	-0.580491	-0.343046	-1.59567	-1.72531
145	0	Normal	0	25	1.5	-1.75	23.47	325	0.418193	0	0.000431677	0	0.10185	0	4	0	0	0	0	4	18.04	-4.40757	-5.18842	-1.89593	-2.45671	-2.59875	-2.50136	1.22532	3.38901	-1.3749	0.458018	-2.1393	-2.44172	0.934326	-0.363173	0.660418	-2.1601	-2.32045	-1.00605	0.581276	-0.0604133	2.69493	0.964814	1.03575	2.20799	0.722499	-1.06338	2.58188	-1.01129
146	0	Normal	1	64	1	0.25	24.97	130	0.226938	0	0.000976085	0	0.14419	0	4	0	0	0	0	4	11.729	6.43363	-2.45374	-1.82527	-1.2873	1.90877	-5.74262	-0.797067	1.41833	0.812848	-0.726712	1.80924	1.96727	-0.285871	-1.85303	3.51706	1.23015	0.971195	0.902515	1.37085	1.5599	-3.8168	2.27227	-0.0161117	-1.35793	-1.38688	1.30534	-0.54595	2.95367
147	0	Normal	0	22	1.2	-4.75	25	418.6	0.331393	0	0.891145	1	0.82581	1	4	1	0	0	1	4	8.65772	-4.30161	-3.70049	-2.55069	-2.71186	0.338992	0.829377	1.55905	1.99761	-0.491908	0.364907	-1.69179	0.955633	0.855679	-1.04123	3.16748	-3.29971	-3.57493	-1.31566	5.34266	0.954946	-2.25375	1.29138	-1.33562	4.03422	-2.11038	-0.309213	-1.09193	-1.76032
148	1	Normal	0	21	1.2	0.375	22.08	418.6	0.939668	1	0.999869	1	0.8513	1	4	0	1	1	1	4	-18.3649	5.53062	4.85138	-3.19662	0.273157	0.749505	1.24493	-0.181387	-0.856123	-0.843408	-0.974911	0.895277	-0.861684	1.18157	1.50963	1.06852	-0.36394	-1.85025	0.196735	-1.11182	1.46762	0.795986	0.956685	0.418635	2.19247	-1.02176	2.68315	-1.88288	-0.785875
149	0	Normal	1	23	1.2	-1	24.65	231.4	0.00887867	0	0.00040469	0	0.05343	0	4	0	0	0	0	4	22.7484	-5.10389	7.10559	1.10541	-0.232394	-3.61917	3.75097	1.19755	-0.552764	-3.11727	4.98108	3.63134	2.3333	-0.915201	-0.359917	0.192522	-1.40687	3.12926	-0.156496	2.21885	-1.56575	0.0512334	0.303178	3.81878	2.11381	1.48631	4.24339	-2.78837	-2.9904
150	1	Normal	1	27	1.2	-3.25	25.55	421.2	0.583029	1	0.0813807	0	0.71135	1	4	1	0	0	2	4	-10.4572	-6.73864	-2.3602	-4.55923	-3.51633	-0.930061	-1.4259	-1.24757	-1.66796	-1.02114	-0.394285	0.897735	1.02589	-1.32731	-0.302701	0.565237	-1.79017	1.26132	-0.535214	0.860388	-1.77381	-0.780626	1.05213	2.07758	-0.61855	0.0604731	1.15644	-0.335614	-1.16274
151	1	Normal	1	31	1.2	-2.75	25.09	371.8	0.971651	1	0.998272	1	0.88049	1	4	0	0	1	2	4	-19.6934	14.4037	1.85746	-0.152192	-0.648117	-0.156421	-0.553885	4.98184	0.0200094	-1.26024	2.53949	-0.185031	-1.99026	-1.6708	0.822254	-1.66484	-1.14478	1.36113	-2.33914	0.467557	2.14284	0.78417	-1.06701	-0.00748883	0.775591	-0.609346	1.22162	0.289269	-0.374877
152	1	PNV	1	68	0.4	-1.875	24.05	416	0.989569	1	0.999348	1	0.97988	1	4	0	0	1	2	4	-11.1957	-4.04429	2.44216	-1.87453	-1.79322	0.0232419	-2.42047	-0.0184831	-4.96146	2.6029	-0.67816	-0.640444	1.09058	2.57086	-0.200967	2.36892	3.49002	2.69307	-0.639844	-0.437281	-2.54796	2.05432	-1.05776	-1.76628	-0.380741	0.320786	0.412717	-1.30596	2.37246
153	1	Normal	1	23	1.2	-8.5	28.23	234	0.955473	1	0.973684	1	0.88569	1	4	1	1	1	0	4	-14.263	-0.370635	-9.01903	6.56624	3.54306	1.27768	4.5764	-3.48261	0.772495	2.06209	-0.125248	1.7463	0.0574613	-1.69297	-1.04779	-2.30843	-1.76167	1.0793	-0.12611	0.353172	1.57134	2.0636	0.00367258	0.0521438	-2.71545	-1.03423	-1.51408	-2.71394	-0.99531
154	1	Normal	1	22	1.2	-9.625	27.26	182	0.0457099	0	0.0208473	0	0.14912	0	4	0	0	1	2	4	-9.45164	5.61715	1.31108	4.23333	3.69492	-4.02794	6.26151	-3.47234	0.36155	2.16597	-4.07198	0.173329	-0.62241	0.79018	0.511268	-1.50497	-1.61995	-1.80741	-1.27208	0.227859	2.65454	0.312353	0.491606	2.7617	4.53676	0.391722	1.06454	-2.36434	-1.72703
155	0	CSC	1	37	0.4	-0.375	-	304	0.0285567	0	0.0075911	0	0.19363	0	4	0	0	0	0	4	11.599	-5.36746	1.21862	-3.05351	5.5639	-8.73055	1.799	-3.54462	-3.29733	-2.24056	-2.70122	-3.79046	-2.71558	0.713219	4.70032	-1.86727	-0.483879	-2.5055	1.83756	0.753775	-0.523806	-0.772078	-0.689957	-1.89831	-0.701682	0.737639	-1.61233	-2.04997	-2.14847
156	0	PNV	1	71	0.6	-0.625	23.38	200	0.0102855	0	0.000822138	0	0.15814	0	4	0	0	0	0	4	14.8148	-1.41696	-1.80569	-1.65091	-1.61897	2.33138	-5.36957	-0.545874	-5.02772	4.16361	1.60985	0.415047	1.58153	2.76924	-0.203168	0.997273	2.77703	-0.631791	-0.410419	-0.0841852	1.33036	-3.38447	0.7535	2.06212	1.57394	-1.31831	-1.03439	-1.65541	-1.23957
157	0	PPE	1	38	0.2	1	-	522.6	0.978115	1	0.993514	1	0.97303	1	4	0	0	0	0	4	7.90463	-3.60239	-2.41068	1.338	1.53001	-5.52207	-6.50855	3.09394	7.89756	-1.43684	5.28495	1.01193	-0.725104	-1.98108	-1.57084	2.21409	-1.04099	3.31566	3.02283	-2.84513	2.15433	2.67488	-0.848976	-3.46071	1.17959	2.96353	-1.09057	-1.56853	0.0788873
158	1	PPE	1	51	1.2	-0.625	23.24	481	0.863335	1	0.990196	1	0.93889	1	4	0	0	0	3	4	-18.8839	10.9514	5.54924	-4.3449	-2.26899	-1.42611	-0.299376	2.46455	4.32962	-0.824831	1.96945	6.43499	2.36923	-1.21113	-2.37216	-0.571932	0.883638	-0.841125	2.22606	-1.73244	0.248408	-2.24004	-2.29765	-2.38232	-0.286619	0.669354	0.356685	-3.00657	-2.08726
159	1	PPE	1	38	1.2	0.625	-	496.6	0.95971	1	0.999079	1	0.92481	1	4	1	0	0	2	4	-13.1605	4.03519	6.76227	-3.95337	-0.384817	0.00196055	0.521626	2.47355	0.866857	-1.06418	-0.543373	0.433776	-1.61335	0.320543	0.290179	-0.839099	-1.89228	-1.31342	-1.55783	1.6092	-3.07955	-0.828443	0.443048	1.11962	0.456154	-0.79133	0.935665	-0.11456	1.3875
160	0	PPE	1	44	1.5	-0.625	23.4	325	0.145222	0	0.00236466	0	0.15926	0	4	0	0	0	0	4	10.7517	1.12337	-3.06666	0.603476	7.21105	-2.90953	-2.88506	6.0138	2.86799	3.74289	-5.61137	-4.53211	2.38094	-1.67307	1.72569	-0.357158	3.17419	6.84637	1.29286	4.56516	-2.39924	3.38743	2.31274	-0.509178	3.08593	-3.64484	0.0653123	-1.90782	-3.12597
161	0	PPE	0	41	1.5	0.25	22.42	262.6	0.271557	0	0.0041429	0	0.26234	0	4	0	0	0	0	4	19.081	1.65478	6.37612	3.68122	-3.49146	-4.58562	-0.908508	-0.832967	6.49577	5.54731	3.1414	0.839346	1.68159	-0.682529	2.55942	1.45485	-0.912729	1.50168	0.0718368	3.16744	-0.877457	-1.19268	-1.26148	-1.99793	-1.23397	-0.0683671	1.12442	0.917594	-1.49022
162	1	Normal	0	37	1.2	-2.75	24.62	163.8	0.911809	1	0.839721	1	0.75272	1	4	0	0	1	2	4	-14.6406	4.21794	-3.71613	0.847679	-3.15105	-3.58378	-2.02605	-2.95201	-2.66005	3.47689	-0.477844	-1.32937	0.0931695	-1.21472	-0.114827	-0.186342	-1.17797	2.49605	-2.31172	-0.723898	-3.01091	-0.60851	0.77129	-0.181464	-1.33952	-1.4643	-1.66748	1.74245	0.00908548
163	0	Normal	1	23	1.2	-6.625	25.71	189.8	0.17443	0	7.96e-05	0	0.18527	0	4	0	0	0	0	4	18.5896	2.97452	-6.36017	1.02351	-1.90113	1.54749	4.99093	1.83343	4.4651	-5.20764	-1.06103	1.49812	-0.444902	0.798871	0.920334	1.91864	-2.14772	0.150955	0.348038	0.638096	2.01072	0.820758	2.84481	-0.0529746	0.839014	0.425514	0.843321	-0.092776	0.447866
164	1	Normal	0	22	1.2	-0.25	23.89	364	0.978728	1	0.996409	1	0.91547	1	4	0	1	1	1	4	-16.1099	-0.267049	-2.97049	0.982487	0.584607	-0.681414	-0.82611	-1.01545	0.664778	2.5179	-1.1943	0.163336	-3.15003	-0.273371	0.07345	-0.403166	0.661085	1.05013	0.403041	-0.14666	-0.653295	-1.20375	-0.588824	2.43346	-1.68948	1.3664	0.70482	-0.30365	-0.788164
165	1	Normal	0	23	1.2	-4.5	25.69	239.2	0.205958	0	0.838455	1	0.59515	1	4	0	1	1	1	4	-17.2688	9.47731	-0.269609	5.26485	-3.11809	-2.5033	0.587034	0.63164	1.32359	1.59324	-0.734747	1.50958	1.79131	-0.577001	-0.354218	1.00849	2.53634	-1.73952	4.18808	0.317472	-0.015401	0.215902	-0.159549	-1.82686	-0.0578574	-0.382742	-0.626416	-0.322817	0.403872
166	0	Normal	0	23	1.5	-4.25	24.91	174.2	0.00401501	0	0.00146298	0	0.01381	0	5	0	0	0	0	5	16.8394	-6.52619	-0.778308	-2.24458	-0.0542968	-5.41858	-0.176691	-3.85529	1.31039	0.431645	4.06082	-1.15318	0.0244556	1.84421	2.5396	-0.277378	1.46094	0.225953	0.704275	-0.33244	-2.89836	0.0714019	-0.70317	-1.22711	-0.0780063	0.12114	0.094577	2.50113	-0.498293
167	0	Normal	0	23	1.5	-0.75	23.56	345.8	0.286453	0	0.00151221	0	0.18736	0	5	0	0	0	0	5	16.0609	-7.06865	2.92306	4.51223	-4.14377	0.0314729	-3.22901	3.0527	-1.33922	-4.39456	-1.61565	4.28239	0.870935	-2.6419	-0.794644	2.39732	-3.75794	1.42633	-2.20384	1.86817	2.39898	6.39524	-0.418404	0.588925	-2.75375	-1.83235	-1.68838	0.424368	3.89
168	0	Normal	0	53	1.5	-1.5	22.04	260	0.413256	0	0.607174	1	0.46105	0	5	0	0	0	0	5	13.1815	-1.03324	-1.29708	-0.533439	-2.41268	4.94311	-0.379257	0.488397	-2.97531	1.74327	4.39069	-0.450083	-1.60062	-5.96477	-0.213075	-0.274332	0.898574	-2.81271	-0.361247	-0.894746	6.33177	-3.1579	-1.15869	-0.459195	-2.89197	-0.512165	-0.507228	2.10811	0.885311
169	1	Normal	1	47	1.5	-0.5	23.1	520	0.968378	1	0.989256	1	0.89128	1	5	0	0	1	2	5	-20.0873	-0.169025	0.555859	-1.90377	-2.91455	-1.61219	-1.05042	3.92731	0.0744684	1.32484	1.29151	-0.167737	-0.363246	-0.59181	1.13522	-2.87158	-2.06068	0.524075	0.169177	-1.39639	-2.43064	-0.375661	1.7756	-0.405957	-0.184319	1.39544	0.719162	-0.418759	-1.05287
170	1	Normal	0	65	1	2	22.64	338	0.990715	1	0.917768	1	0.90923	1	5	1	1	1	0	5	-12.1788	1.63682	1.56491	-1.25603	-1.89259	0.478725	-1.64905	1.59874	0.50079	-1.18987	0.142313	-2.14136	-0.0389153	-0.319075	-2.37937	-0.543245	0.043945	0.542691	0.256454	0.907767	0.377973	-0.573844	-1.36141	-0.55323	-1.48573	-0.599873	-1.06865	-2.41857	0.783091
171	1	Normal	1	21	1.2	-1	25.18	426.4	0.547465	1	0.886434	1	0.73703	1	5	0	1	1	1	5	-16.7572	8.48599	3.38442	-3.9072	-0.394729	-0.662421	-0.617872	0.128941	-0.744108	-1.29999	2.35287	-3.6059	-0.260438	-0.663746	-2.89213	0.821594	1.2014	1.68075	-0.612414	-2.09253	-1.73005	-0.787334	-0.132934	-0.85678	-1.00171	-2.47006	-0.28758	-1.71178	1.3765
172	0	Normal	0	42	1.2	-0.25	23.52	395.2	0.160126	0	0.00431151	0	0.10563	0	5	0	0	0	0	5	12.1012	3.01077	-0.466085	-1.07595	2.75414	-4.24734	-5.28307	-4.05524	4.23516	-1.97431	1.77029	-0.559199	1.28751	1.63692	2.42244	-0.410993	0.107349	1.56933	0.364746	-1.12891	2.5147	1.1954	1.33503	-1.54829	0.921314	3.6025	2.00575	-1.01153	2.94299
173	0	Normal	1	23	1.2	-4.75	24.83	234	0.170278	0	0.00156648	0	0.14208	0	5	0	0	0	0	5	13.9628	-8.37508	0.339687	-1.62301	-4.06038	-4.63593	4.34049	-2.95799	-0.87816	-1.08613	1.16846	-0.401047	-1.47343	-0.533242	-2.96679	-1.39841	0.922509	-1.16382	0.096927	0.814445	-0.180791	-0.275469	-1.21242	-2.01011	0.979891	0.246077	0.894843	1.50021	1.56529
174	0	Normal	0	35	1.2	-0.25	23.02	231.4	0.0936416	0	0.00138108	0	0.07811	0	5	0	0	0	0	5	21.2516	-3.67489	2.53477	3.77952	-3.2524	-1.38666	-1.72714	1.90388	-0.833295	-0.88639	-3.32812	-0.943554	-1.48095	-1.05424	3.45676	1.08027	-1.94537	-0.359602	1.38483	0.4195	-0.0221107	-3.09527	-3.52921	-1.5546	1.60523	0.598389	3.1655	0.87522	-0.647092
175	0	Normal	1	26	1.2	-12.875	27.45	221	0.395319	0	0.00998372	0	0.35887	0	5	0	1	0	1	5	7.78692	3.47177	-10.1107	-1.23185	-0.726508	4.89589	-0.940363	-2.8696	3.64547	-0.887508	-2.54578	-0.818221	-1.23236	0.00853111	0.606029	0.178113	3.69843	0.128617	-2.53691	-1.49346	-1.64538	-1.20493	1.77272	-0.162317	-0.378748	-0.78293	1.97059	-1.39856	-0.848511
176	1	Normal	0	25	1.2	2.875	23.87	239.2	0.96147	1	0.978941	1	0.91032	1	5	0	1	1	1	5	-16.0575	-3.22958	-0.98352	-0.189934	-0.636893	-0.138865	0.23248	0.858466	0.0199874	1.98502	-1.00874	-0.886995	-2.62222	1.29761	1.06045	0.898494	2.73013	1.3742	2.1385	-1.68793	-2.2731	1.41009	1.44157	0.474632	-3.6369	0.461532	0.0943836	1.36451	1.01725
177	0	Normal	0	23	1.2	-1.375	24.77	351	0.0214621	0	0.00145879	0	0.03235	0	5	0	0	0	0	5	15.2417	6.752	-8.2785	-1.7517	2.45992	-1.22011	-0.353064	5.8002	-0.0590007	-0.961614	1.38104	1.17584	2.95553	1.12256	-0.696235	1.06038	-3.67752	-3.68562	-0.850885	-0.819498	2.58115	-1.5157	-1.28352	1.20493	-0.852422	-2.238	2.28513	3.29942	-1.6697
178	1	Normal	1	24	1.2	-7	28.35	200.2	0.885238	1	0.857288	1	0.77434	1	5	1	1	1	0	5	-9.25093	-1.57314	-0.50961	4.22962	4.51374	1.73025	1.54625	-2.84393	1.99272	3.03232	-0.253659	1.96578	-0.297209	1.8939	-3.46495	-4.36794	-3.09928	0.23888	0.207536	-0.186081	2.71262	2.69403	-1.01614	2.03664	-3.82874	-1.657	1.39643	-2.74095	-1.59892
179	0	Normal	1	25	1.2	-2.75	25.02	338	0.430225	0	0.827151	1	0.74177	1	5	0	1	0	1	5	9.37146	-8.40311	1.58277	0.411127	-1.12084	-0.829603	0.038131	1.67691	-2.92184	2.13705	0.883672	1.06928	2.22772	-1.49695	-3.94985	2.24069	0.59767	1.41347	-3.64252	-0.407423	0.375058	0.357163	-0.917273	2.99814	-3.44387	0.00274733	-1.44202	-1.02087	0.497913
180	0	Normal	1	24	1.2	-5.625	27.35	210.6	0.733216	1	0.463865	0	0.42641	0	5	1	1	1	3	5	15.0342	5.27007	-4.90904	3.36594	-4.95534	3.72711	1.82692	-0.678642	-1.51139	-0.455755	1.46355	-1.69634	-0.396358	-0.139607	-3.1613	-3.57464	1.37735	0.453996	0.0790542	0.611082	-1.76682	-0.523659	-0.55129	-0.0193036	2.40119	-0.597221	0.948496	4.55501	-1.52621
181	0	Normal	1	37	1.2	-2.5	26.95	132.6	0.0233785	0	0.000955741	0	0.05699	0	5	0	0	0	0	5	18.3998	-3.75446	-6.06958	1.86671	-3.65718	2.66985	4.76484	2.00064	-4.32655	1.78344	-0.332968	1.18774	2.41191	0.459552	1.98152	-5.18714	4.83678	0.766117	2.32	-2.0495	-5.04159	-5.03038	-2.72051	-0.350623	0.687737	1.03839	-1.07426	1.68836	0.595681
182	0	Normal	1	30	1.2	-3.75	25.36	244.4	0.00629605	0	0.00275081	0	0.02413	0	5	0	0	0	0	5	11.2931	-6.6655	-2.78419	0.224007	-0.743116	0.947665	2.77628	-2.81206	0.917308	1.38466	-2.40857	-0.460729	-3.43063	-1.04289	0.180793	0.0101673	-0.822572	-0.605803	-0.30362	-0.767535	0.182865	3.69469	1.68063	1.92204	-0.986766	-1.13828	-0.666827	-2.38683	1.61479
183	0	Normal	0	23	1.5	-0.5	23.71	369.2	0.10212	0	0.00246173	0	0.06657	0	5	0	0	0	0	5	17.1607	3.69884	4.22101	-3.40288	7.52954	3.56796	-2.15903	2.78555	-0.798343	3.18729	-3.22648	-2.61995	1.5492	-1.24343	-0.962173	0.573657	-0.564353	-0.343611	-3.40068	3.9789	-0.184371	2.47788	0.901819	-0.115501	-2.65658	1.41832	-0.796969	0.406789	-0.846991
184	0	Normal	0	42	1.2	0.75	22.72	127.4	0.0254137	0	0.0222018	0	0.18774	0	5	0	0	0	0	5	10.0875	2.94869	0.015581	0.408185	-2.45148	3.75149	-2.78033	0.193627	3.81753	0.467365	3.9654	-2.39089	-1.77206	-0.382982	-0.366376	-0.411492	-0.685499	-0.891122	2.68686	-0.176375	1.69753	-2.03664	1.02721	2.03725	1.50813	-0.269406	0.235158	2.45104	-0.535135
185	0	Normal	1	21	1.2	-0.75	25.16	377	0.342732	0	0.00275751	0	0.28956	0	5	0	0	0	0	5	9.88857	1.51219	4.60541	-0.767934	-2.21897	3.35414	4.03934	-1.84202	3.35585	2.24759	-3.23712	-0.130006	-2.7362	-0.267313	-0.450472	1.86473	0.256396	1.22363	-4.05795	1.75238	2.07485	1.67568	3.03231	1.70693	0.0598882	-2.97003	-1.17693	-3.01887	0.746809
186	0	Normal	1	24	1.2	-0.5	26.31	156	0.0094499	0	0.00150734	0	0.01427	0	5	0	0	0	0	5	14.0246	-1.97891	-1.90591	-1.85325	-0.556324	5.76764	0.918297	-0.747044	-1.32585	1.69178	3.15916	0.370711	-2.44006	-0.666458	-0.908738	0.747098	1.35607	0.507844	-4.30812	-2.44221	-2.80261	-0.741016	-0.283274	3.23249	0.267439	-0.405046	-1.26702	0.437225	-3.21418
187	0	Normal	1	72	1.2	1.375	23.31	200.2	0.0408139	0	0.00278758	0	0.07072	0	5	0	1	0	1	5	22.6224	12.73	-0.140939	-1.92891	4.22687	4.77351	-7.41847	2.78809	2.0301	-0.196714	0.324542	-0.275732	-2.72412	-1.89543	5.17448	-2.32749	3.31681	3.15406	-1.57645	-1.0363	3.7344	0.476072	2.13059	1.15692	-0.67174	4.1447	2.30008	2.26585	-0.242236
188	1	Normal	1	48	1.2	-0.875	24.89	377	0.965371	1	0.935234	1	0.90295	1	5	0	1	1	1	5	-10.4569	-5.37865	-0.0780631	2.30566	-2.73852	-2.76101	-2.83479	-0.732386	-0.71842	1.23603	-0.446277	1.64195	-0.960885	-1.51585	-0.351312	-0.4193	-0.360769	-1.11194	0.865313	1.23594	0.649158	-1.26787	-2.58393	1.26984	-0.796724	-1.60631	0.156634	-0.321687	-2.89456
189	0	Normal	1	46	1.2	-4	25.49	208	0.00567276	0	0.000848836	0	0.0123	0	5	0	0	0	0	5	19.9174	-6.81009	4.28116	-0.12787	-1.6832	3.86365	1.13114	-1.05392	-1.39519	0.470601	1.52799	-0.258035	-0.363813	2.59516	-3.09381	-0.624275	1.12959	1.12721	-0.717663	-0.502578	-3.71164	1.54139	-1.21145	1.41003	-0.66081	-0.577303	-0.36856	0.585735	-1.52089
190	0	Normal	0	35	1.2	-4	25.21	291.2	0.23761	0	0.00123146	0	0.07254	0	5	0	0	0	0	5	13.3101	-0.792356	-0.427789	-1.74286	1.65748	1.72718	-4.5825	0.529453	-1.74687	2.09115	-3.69941	-1.57541	0.33366	0.246515	-0.193802	3.51257	-1.63314	0.667857	-4.69452	-0.964869	-4.57557	0.789528	0.0236991	-0.372497	-2.01896	1.24454	2.30695	-1.06286	-0.571811
191	1	CSC	1	52	1.2	-0.625	23.65	377	0.850856	1	0.984363	1	0.87794	1	5	0	1	1	1	5	-19.8388	-1.96734	-2.63161	2.83213	0.328655	-2.92365	2.25733	-1.29952	-0.619709	-1.61566	-1.83654	-0.487856	-1.18217	-0.932986	1.32325	1.31625	1.94162	0.716847	0.224714	-1.42347	0.347335	-1.54447	2.98163	1.79247	-2.37128	1.69953	0.926199	-0.775103	-1.52172
192	1	CSC	0	66	1.5	-0.625	23.11	330.2	0.97447	1	0.987474	1	0.78998	1	5	1	1	1	0	5	-12.9758	0.923518	3.27323	8.58196	4.24765	0.242182	0.251245	1.31738	2.36411	-1.85025	-1.56361	7.19812	-4.55662	2.9269	-4.13264	1.9367	-5.61487	2.12249	1.97492	-4.22274	-3.0484	-3.35659	1.45731	-5.48051	1.12481	1.71506	-4.41202	2.79092	1.5266
193	1	CSC	1	68	0.9	-2.25	24.25	374.4	0.774956	1	0.983865	1	0.81842	1	5	0	1	0	2	5	-14.5719	-8.58221	-0.600585	0.105576	0.526423	2.44997	0.431906	0.818169	-1.94957	-1.54698	1.43588	-2.86209	1.078	-1.04107	0.196005	2.94081	-0.231949	2.79693	-1.22585	0.211247	-0.232612	0.836324	-0.916281	0.18489	0.122122	1.66805	0.747368	-0.431426	-0.382451
194	1	CSC	0	42	1.2	-0.75	22.59	436.8	0.993282	1	0.998171	1	0.94978	1	5	1	1	1	0	5	-18.6544	-1.14255	2.28688	-3.99591	-4.27292	0.691785	-0.746231	3.0921	2.96445	0.725554	1.86063	0.745217	2.94648	-1.58827	-1.02375	-1.06588	-0.282761	-1.45319	1.50108	-2.9429	-3.28472	0.796284	1.11591	-1.79994	-2.01761	0.0374338	-0.307523	-0.948235	0.438834
195	1	CSC	1	46	-	0	-	611	0.973579	1	0.970779	1	0.92028	1	5	1	1	1	0	5	-14.9057	-2.86062	-3.9953	-1.55319	-4.15307	-1.16775	-0.898013	1.43375	1.65078	0.636483	-1.0866	-0.85586	0.337515	0.0756051	-0.3262	-0.823325	-0.167732	0.687046	-0.528601	0.537036	-1.49265	1.64151	-0.42649	0.405099	-2.04319	0.178352	0.776314	-1.82505	-0.926038
196	1	PCV	1	62	1.2	-1.25	24.41	512.2	0.959769	1	0.979331	1	0.90683	1	5	0	1	1	1	5	-20.4638	3.83724	4.36298	-1.65031	-2.40572	0.514164	0.138347	2.33914	-2.31998	-2.69205	0.155464	0.795813	-0.269917	-1.10124	-0.186913	-0.538089	-0.71469	1.31304	-1.31902	-1.79668	-3.15291	-0.501648	5.18523	1.93717	0.637043	-0.680549	3.33706	1.74116	1.29617
197	1	PCV	0	87	0.5	1.875	23.79	171.6	0.819657	1	0.50305	1	0.51963	1	5	1	1	1	0	5	-14.9835	-4.14288	1.17178	5.99184	4.83742	0.976248	-1.69077	-2.08937	1.10429	2.51041	-2.78136	3.70211	-1.39928	-0.0358274	0.62516	0.0361557	-3.294	-0.815984	-0.540163	0.285642	3.17711	-2.38136	-0.00519918	3.41701	-0.483669	2.38008	-1.11149	1.33235	-1.03421
198	1	PNV	0	49	1	0.25	22.94	416	0.994185	1	0.931497	1	0.93907	1	5	0	0	1	2	5	-12.1526	-5.65688	0.279222	2.95408	0.53653	-0.578907	0.840392	3.37489	2.15291	3.54664	0.529629	-2.36506	-3.80069	2.62118	1.28032	1.86657	3.18074	-2.30105	-2.25366	-0.239325	-3.23055	2.89081	2.43238	-0.580296	-1.03858	0.729782	1.49083	1.16761	2.15356
199	1	Normal	0	23	1.2	-3.625	22.88	520	0.994167	1	0.985767	1	0.9744	1	5	1	0	1	1	5	-16.1576	0.454256	6.63076	-2.91883	-3.75557	-0.950355	2.00831	1.9621	-2.82228	-6.39427	-1.52992	-1.78824	4.24693	-1.67092	-0.173547	3.51965	2.72447	1.40773	-0.425495	-1.21835	-1.55215	2.3606	0.468605	-0.838884	-1.79235	1.51122	0.123452	0.354252	0.782465
200	1	Normal	0	23	1.2	0.5	23.43	475.8	0.649066	1	0.985204	1	0.79966	1	5	1	0	0	2	5	-17.1491	10.9907	0.74537	-4.13165	-2.08666	-4.20611	-0.486159	4.3494	-1.86431	-5.5103	0.425763	-0.110792	-2.67772	1.71507	1.85674	-0.682552	-1.43842	0.235575	-3.46621	3.53905	-0.0764975	-1.24187	-3.35041	1.14578	-2.75588	1.75864	-1.68952	-3.40704	-4.78509
201	0	PCV	0	86	0.8	0.5	22.48	247	0.126494	0	0.0019348	0	0.15264	0	5	0	0	0	0	5	17.5687	-1.76542	0.197763	7.31222	-0.472511	0.320674	-6.71635	1.38187	4.5868	-0.674846	-0.156727	-3.18916	5.10608	-0.503634	-1.51202	1.7494	0.661774	-1.31861	3.00213	-2.5208	3.41063	-1.66593	0.417691	1.99004	2.26279	1.61405	-1.178	-0.61261	2.32628
202	1	PPE	1	51	1.2	-1.375	22.44	431.6	0.988479	1	0.990507	1	0.958	1	5	1	1	1	0	5	-17.9805	-1.42397	-0.366337	-0.423069	0.511122	0.707721	-1.12142	0.711473	-0.888567	-1.36363	0.993469	-0.505953	-2.0832	-0.736816	0.241754	-0.136656	1.57378	1.47109	-0.487709	1.0187	-2.48852	-1.09553	-3.46032	0.392983	0.336813	0.88931	1.50074	0.17511	0.808184
203	1	PPE	1	46	1.5	-0.125	23.84	403	0.931509	1	0.977561	1	0.90836	1	5	1	0	0	2	5	-16.2198	5.59058	8.61769	-4.329	-6.02234	-1.65808	2.37231	1.49381	5.27259	1.37131	-2.35556	1.02982	3.6605	3.70537	0.734339	-3.40428	-2.95674	-0.31552	0.917517	0.308019	0.254972	-1.22566	-0.876186	-0.0387115	-1.82201	0.952417	1.58202	0.724229	0.713903
204	1	PPE	1	65	0.9	-0.25	22.96	332.8	0.990482	1	0.979629	1	0.94722	1	5	1	1	1	0	5	-15.1491	-9.86928	-0.889863	-0.34031	1.48603	1.49257	-1.3399	2.73856	-0.209967	0.00406996	0.189165	1.04703	-1.22531	-1.42078	-0.696255	1.23643	2.97792	-0.488621	-1.61817	0.178906	-0.414037	1.72548	-1.40212	-1.15458	-0.755276	1.43028	0.939226	2.37744	0.396258
205	0	Normal	0	43	1.2	-8.25	25.94	182	0.0529693	0	0.0014173	0	0.09063	0	5	0	0	0	0	5	13.6044	-6.00159	-3.283	-2.42805	-3.30407	8.55599	3.33697	1.65322	0.204655	-0.0603672	3.42341	-2.21242	1.49062	-2.17858	0.0731176	2.4799	-1.64616	3.36319	2.1234	-1.54598	2.01344	-3.26957	-1.42414	-2.29312	-0.104992	-1.29374	0.283622	1.59993	-0.793588
206	1	Normal	1	26	1.2	-6.125	25.35	218.4	0.0754178	0	0.892463	1	0.44065	0	5	1	0	1	1	5	-17.7658	0.170886	4.65472	0.669613	3.17344	1.02248	1.04635	-4.0617	-1.72411	0.265033	3.62421	1.64455	1.05712	-4.85118	-1.66251	-3.56138	3.24854	-1.31904	5.22891	-2.21528	1.43686	-0.371621	5.42598	1.49283	2.38478	-1.8206	-0.0166911	0.63612	2.772
207	1	Normal	0	24	1.5	-2.375	24.67	382.2	0.968009	1	0.999652	1	0.94214	1	6	1	1	1	0	6	-13.0368	-9.03168	1.3117	-0.753383	1.14891	1.76598	1.65264	0.47956	-1.13518	-3.99387	-1.21777	-1.96634	-1.52974	3.73414	-0.0472143	3.1954	6.10861	-1.37643	1.84954	-0.290082	1.18817	3.1024	-0.451401	0.514722	-1.43067	0.562066	1.95516	-0.0688137	-0.427712
208	0	Normal	0	23	1.5	-1.25	23.81	397.8	0.230617	0	0.00141432	0	0.12338	0	6	0	0	0	0	6	15.5616	-0.737114	0.558114	-4.99145	2.71342	2.20689	-2.3548	2.19439	-3.29948	0.191092	-3.81412	1.50892	-4.41085	0.890174	-1.15949	-4.88784	3.08727	-2.35065	-0.861631	2.97798	1.80033	-2.32549	-0.596545	-0.544961	-2.67976	2.12525	-3.33784	-2.79904	-3.82286
209	1	Normal	0	72	1.2	-0.5	23.61	236.6	0.40534	0	0.984666	1	0.74251	1	6	1	1	1	0	6	-15.9372	3.01734	-0.582855	0.592057	-1.07823	-0.0854823	-0.852614	-2.25937	-0.544135	2.91716	1.58993	-1.33329	0.843185	1.70652	-1.06325	0.769465	1.24969	1.62223	-0.550796	-0.0667307	0.180218	1.09175	0.205325	1.30768	0.112977	-0.810047	0.227308	-0.0145624	2.49476
210	0	Normal	1	61	1	-3.75	24.16	215.8	0.0436262	0	2.3e-05	0	0.07614	0	6	0	0	0	0	6	20.0399	7.47497	0.817798	-1.49327	5.68462	-0.384836	4.31902	-3.18539	5.83471	-7.57231	-0.777453	0.90212	3.14953	3.36	-2.3151	-2.96203	3.91379	2.82225	-4.12664	-4.84518	-0.819608	-2.06874	1.52104	4.6663	-0.311488	-4.96803	-1.90218	3.40064	-3.64982
211	0	Normal	0	59	0.9	-0.375	24.28	161.2	0.0523839	0	0.490467	0	0.42776	0	6	0	0	0	0	6	14.7373	9.46345	-3.35126	10.5922	-8.36518	3.29352	6.61883	-2.10253	1.92064	-0.486862	-3.86952	-1.44851	-1.28149	3.00955	-0.801983	3.65422	1.62494	-2.64634	1.10802	0.531889	-0.951092	4.90931	2.54852	0.256979	1.69183	3.48651	-0.0569828	-0.659995	-0.603059
212	1	Normal	1	60	1	-0.375	23.6	449.8	0.989804	1	0.9891	1	0.9202	1	6	1	1	1	0	6	-19.3043	0.979964	4.83246	1.01469	2.53672	0.369167	4.87152	3.34712	-2.28361	-4.45038	0.0786802	-1.6209	-0.39913	2.37356	4.98634	3.71475	-0.838971	-0.47975	-2.56285	1.03701	1.71941	-2.19353	0.409829	-3.18038	-0.445918	5.13764	0.691211	-0.915	-0.862406
213	1	Normal	0	75	1.2	0	22.92	169	0.862207	1	0.00936889	0	0.38417	0	6	0	0	0	3	6	-14.9912	-0.612119	1.54394	3.67931	-0.910488	-0.892234	-0.799335	0.267948	-2.14208	-0.881277	1.55219	3.69864	1.03215	-0.123225	1.6557	1.08978	-1.42732	-1.52329	1.58026	0.0530351	0.397922	-0.985849	0.320652	1.91297	1.33674	0.633809	-0.391354	2.28681	1.49742
214	0	Normal	0	39	1.2	-4.875	25.16	195	0.0292166	0	0.000438097	0	0.0942	0	6	0	0	0	0	6	21.1787	-4.64	-0.352983	3.0487	-6.86571	-1.06948	1.73445	0.938751	-3.76286	-0.0109349	-3.21742	-2.32769	-1.70321	-1.67901	-0.915995	-0.984754	-0.81974	-2.25511	1.91319	0.486976	-0.76843	0.0609269	0.585185	0.770367	3.23593	0.0202651	-0.984421	-0.0121886	-2.44506
215	0	Normal	1	25	1.2	-3.375	25.34	301.6	0.0550745	0	0.0387204	0	0.11807	0	6	0	0	1	1	6	19.2822	2.67669	-6.24228	-1.6344	-0.00687533	2.30733	2.7705	-2.73669	-1.2315	-0.701273	0.566057	3.22866	-0.782796	5.40168	-5.33003	-4.19017	5.49075	-0.282526	-2.92585	-4.77579	0.837107	1.07392	2.32649	4.67847	2.30125	8.11219	-3.44213	1.57728	-0.186032
216	0	Normal	0	24	1.2	-3.625	24.42	286	0.0229845	0	9.58e-05	0	0.08925	0	6	0	0	0	0	6	19.7558	-3.70021	-3.99741	-1.98553	-1.79391	-0.575188	-0.315757	2.28217	-1.419	-1.10499	0.600203	0.254875	0.335111	0.391215	-3.15855	2.77181	-2.49253	0.12483	1.06115	-0.608822	1.17703	-0.523622	2.02282	-0.242522	0.425334	1.09091	0.257308	0.166578	-0.365215
217	0	Normal	1	23	1.2	-4.125	25.73	312	0.0363571	0	0.117207	0	0.17422	0	6	0	0	0	0	6	16.2568	6.58381	1.35974	0.424864	-3.85651	3.96218	2.6081	0.216489	4.07437	0.638609	2.61293	-7.04	-3.28472	1.70958	-2.87836	-0.598337	-1.71967	-0.789708	-2.40937	1.67244	0.118421	-5.26153	2.72256	-0.630461	0.022082	-2.99898	0.256149	0.0188174	0.74364
218	0	Normal	1	30	1.2	-2.75	26.18	254.8	0.00369036	0	0.000803371	0	0.11096	0	6	0	1	0	1	6	26.5346	-3.12381	6.77715	-1.62251	-1.20431	-1.1718	7.14846	-7.33541	0.895397	-1.44925	6.48331	0.709685	-2.2416	0.0508372	2.98246	-5.40902	3.63305	3.45709	-4.05866	-4.38319	-1.88363	-1.58594	-0.355847	-2.13896	-0.237777	-1.02342	-3.96778	-1.01709	0.788148
219	0	Normal	1	37	1.2	-2.875	26	312	0.0357414	0	0.000201072	0	0.20815	0	6	0	0	0	0	6	20.5759	-1.2271	-2.38152	-2.76403	7.46469	-8.4854	6.95056	-2.24475	-0.716986	-3.25842	3.57331	1.60207	1.69106	-1.6498	2.34332	-2.80182	-1.83669	0.59379	3.26012	2.28289	2.07254	0.715117	-0.27961	1.60628	0.260893	2.99726	-2.38862	-2.49433	0.699551
220	0	Normal	1	33	1.2	-0.125	24.59	338	0.155632	0	0.0212176	0	0.12452	0	6	0	0	0	0	6	7.22727	1.50421	-5.00531	1.30713	1.29481	-2.51265	0.301401	-0.50163	2.86214	-3.33168	0.663045	-1.78205	0.683396	1.71497	-2.21598	-0.124355	2.5874	-1.37725	0.117741	2.31711	1.46157	0.999002	2.19713	1.97443	0.989053	1.63372	1.75057	0.642537	-0.0177035
221	0	Normal	1	30	1.2	-5.75	27.68	213.2	0.0466542	0	0.000466851	0	0.21155	0	6	0	0	1	1	6	17.1152	-1.37003	-4.26346	2.65832	-0.731865	-2.52782	0.556408	-5.15363	-1.67153	-1.36656	0.669721	-0.127058	5.4412	2.09567	-2.02785	-4.3751	-0.323672	0.530048	-0.862225	2.44919	-2.27145	-1.93577	2.87815	0.443067	-1.64788	-1.32626	1.51233	0.947731	0.994596
222	0	Normal	0	31	1.2	-3.875	22.97	280.8	0.883909	1	0.00180054	0	0.30157	0	6	0	0	0	0	6	8.67485	0.276892	-4.49466	0.366506	0.591201	-2.05243	-0.662025	1.36207	0.0642689	1.69263	-3.80783	-3.15188	0.852631	-1.84146	-2.95139	-1.77533	2.51774	-0.527634	-1.17076	-0.507171	-2.35157	-1.02013	-0.251136	-2.40099	2.44453	0.26174	2.61964	-0.149659	0.532077
223	0	Normal	0	53	1.5	-1.25	21.86	286	0.834175	1	0.0728932	0	0.32926	0	6	0	0	0	0	6	21.0375	-0.877122	8.0782	2.63629	-5.98214	-2.50477	-2.21668	2.5705	-2.18589	-1.11378	-1.93039	1.48231	-4.09134	-0.0633455	-0.269452	2.81779	-0.22005	0.999854	0.234759	0.854425	2.62991	0.135722	1.67522	1.06352	1.51552	-2.51372	1.64897	-0.840908	-1.00241
224	1	Normal	1	60	1.2	-1.75	25.14	182	0.589557	1	0.999251	1	0.85061	1	6	1	1	2	1	6	-19.3374	10.4205	0.76297	-0.889337	-1.76812	3.15385	-0.84632	-3.4018	-3.4381	-2.29478	0.743131	0.805393	3.625	-2.59856	-0.70547	2.19781	3.38701	-3.32796	-1.05198	2.20132	-1.35204	1.50404	1.13453	1.32445	4.08689	1.85511	-2.60112	0.780821	-0.725396
225	1	Normal	1	60	1	0	23.79	382.2	0.991649	1	0.995813	1	0.95459	1	6	1	0	0	2	6	-14.7866	1.50949	6.05164	-3.50102	-0.235836	2.133	0.818167	-2.98052	-4.41852	0.127481	2.37092	2.07359	-2.16061	-2.88824	1.84898	-1.84321	0.752944	-1.1703	4.69718	0.973183	-0.57142	1.36395	4.73136	1.68182	2.34555	0.323133	2.54831	0.781357	0.876421
226	1	Normal	1	69	1	-0.875	24.23	273	0.947216	1	0.924393	1	0.66595	1	6	0	1	1	1	6	-15.2349	19.6984	2.00156	1.43895	3.96611	-3.65513	-1.82262	-1.30423	-0.920817	3.53619	-0.016717	-0.88974	-1.95955	-0.354634	-0.435089	0.270841	-1.5374	2.23571	-1.74279	-1.11822	0.0426045	1.01114	-0.441628	-3.00167	1.24596	1.80452	3.55183	-1.96559	-0.157151
227	0	Normal	1	75	1.2	-1	25.82	96.2	0.0454888	0	0.00120128	0	0.16123	0	6	1	1	0	2	6	7.17123	7.66156	-5.80527	-0.254715	-0.6764	2.19031	-4.98513	1.58231	2.1158	-3.16494	3.15794	-0.618435	2.07233	0.592304	-0.916823	2.42125	-2.15979	2.29772	2.65054	-0.980298	-1.81115	-1.04202	2.23131	-3.46802	-2.01553	1.47408	0.953404	-0.51035	-2.01325
228	0	Normal	0	21	1.2	-5.625	25.45	335.4	0.0677808	0	0.00808696	0	0.20438	0	6	1	0	1	2	6	20.0218	-2.60687	0.565187	-2.64608	-1.53325	-3.04624	2.90723	-4.50272	-0.0856258	1.14677	5.57107	3.12932	-3.6089	2.37086	-3.5771	0.70438	1.08106	-0.520838	-0.918795	0.999848	-1.46523	0.450929	-1.35016	2.02301	1.68632	-0.986964	0.672103	3.07622	2.50249
229	1	Normal	1	51	1.2	-0.75	23.32	377	0.954482	1	0.998238	1	0.94444	1	6	1	0	0	2	6	-14.5207	-2.12055	-3.35727	-1.909	-1.41362	-0.443006	-0.275883	-1.7444	-3.47362	1.24112	1.13365	-3.89338	-1.5731	-3.14329	-0.419967	0.561892	-0.527673	1.11546	0.687621	-2.9347	0.457854	1.9483	1.41277	0.398384	-0.140017	-1.55041	1.18158	1.15108	-1.57456
230	1	Normal	1	23	1.2	-4.875	25.03	431.6	0.997008	1	0.999706	1	0.9925	1	6	1	1	1	0	6	-14.4065	-0.19401	1.59578	0.677017	-2.73735	-1.41721	0.813021	2.68105	0.780831	-0.537048	-0.561413	1.13892	-2.57979	-0.601527	0.787583	-1.06944	-1.12299	0.594812	-0.851548	0.152703	-1.973	0.29316	1.49909	0.158126	-2.07088	0.634297	1.07226	1.05619	-0.927367
231	1	CSC	1	52	1.5	-0.5	23.81	312	0.986191	1	0.999768	1	0.93222	1	6	0	1	1	1	6	-19.5999	10.4663	-4.48498	4.79528	1.51812	-2.47997	-0.677831	-0.535992	-1.10116	0.16328	3.10842	-2.31749	-1.34708	-3.59449	-0.720427	-1.62218	0.785996	1.51892	-1.90219	-1.04219	-0.716302	4.68138	-1.85161	-1.22822	-1.31461	-1.36416	2.02747	0.242845	-0.53423
232	1	CSC	0	55	1.2	-4	24.59	286	0.966866	1	0.999818	1	0.93498	1	6	1	0	1	1	6	-13.7886	1.64639	2.53428	1.05282	-3.89032	-2.51203	1.07343	0.840169	0.755417	0.646357	-2.02851	0.837391	-2.17095	-3.25836	-2.01533	-0.52275	1.55891	0.993017	2.75612	0.627923	-2.54516	0.969211	-0.0451796	0.993589	0.699126	0.452083	0.815575	2.39206	-0.13277
233	1	CSC	0	61	1	-1	23.55	538.2	0.993147	1	0.998194	1	0.92187	1	6	0	0	0	3	6	-14.9111	-4.31455	0.618735	-1.55995	-1.34309	-0.840309	0.316614	3.26604	-1.84995	-2.29885	0.835049	-3.66483	0.287525	5.26369	2.63417	0.568715	0.27255	1.04636	-0.559408	2.73586	1.3485	-0.644293	-2.80303	0.36309	-1.65808	1.91711	0.29672	-0.141669	0.0254742
234	1	CSC	0	42	1.2	0	21.4	481	0.993527	1	0.998881	1	0.99549	1	6	1	0	1	1	6	-14.5677	-2.55216	-0.84807	-2.94636	-3.30604	0.575503	-0.756506	1.02455	0.66871	-0.646441	-1.51424	-0.659366	2.94241	0.205065	-0.315213	-0.30988	-1.98012	0.814907	0.443261	0.511027	1.16802	1.23439	0.3239	1.17581	-1.36533	0.501811	0.197529	-1.91182	-0.229743
235	1	CSC	1	42	1.2	-6.125	27.32	218.4	0.21055	0	0.998254	1	0.87361	1	6	0	1	1	1	6	-16.5033	0.125469	-0.0388914	-2.86199	2.76495	3.15915	0.926044	-3.3085	-1.06637	-0.097289	0.267765	-1.50684	-1.6199	-2.46188	0.901747	0.694723	-1.61724	0.300804	-0.488202	0.628441	-2.3221	-2.16009	-0.542663	0.414669	1.87137	0.135331	0.138929	0.657431	0.311001
236	1	PCV	1	67	1.2	2.875	22.04	468	0.614343	1	0.999741	1	0.94326	1	6	0	0	0	3	6	-18.3239	1.68823	1.57298	-1.44758	-1.72015	-0.0140649	1.47565	0.322094	2.14106	-0.168116	-1.40216	0.114506	3.8048	0.787079	-0.76784	-1.52599	-0.863431	-0.342731	-0.688803	-1.02911	1.62334	-0.0230175	0.544426	1.09621	-0.742858	1.92788	-1.84206	1.10202	-0.241213
237	1	PNV	1	56	1	0.625	22.79	499.2	0.990191	1	0.999317	1	0.96891	1	6	1	1	1	0	6	-13.5537	-1.42377	6.47076	-4.05987	-1.90755	0.281919	0.627918	-0.0954483	-0.256588	1.10529	-0.739359	-1.52093	2.08783	2.42422	-0.0945593	1.14977	-0.646687	2.51413	-2.58592	-2.2055	-1.22037	0.613395	-0.010989	-2.35884	-2.28938	-0.437954	-0.744764	-0.700094	-1.6152
238	1	PNV	0	87	0.8	-0.625	21.86	293.8	0.824922	1	0.999754	1	0.89348	1	6	1	0	1	1	6	-16.0958	6.28464	1.28087	3.07793	2.80431	-0.553903	1.05739	1.4661	-2.82726	-2.13441	1.28743	-3.72041	-2.58701	3.32125	2.27771	-0.421068	1.54336	1.1579	0.0807745	0.999739	2.72155	-2.04638	-1.01423	-0.937565	-0.700019	1.27219	-1.59461	-2.80637	-0.10413
239	1	PNV	1	65	1.2	-1.125	24.08	468	0.967447	1	0.999554	1	0.97008	1	6	1	1	1	0	6	-18.8363	6.78175	2.32895	-1.80079	-2.56966	-0.350635	1.18019	1.19204	-0.389007	0.208279	-0.64689	-0.0101631	-1.92199	0.642422	1.08121	-1.80637	1.55123	0.0732284	1.17864	0.162529	-0.661607	2.01136	1.69558	0.718499	0.056166	0.299842	1.76203	2.03035	-0.922578
240	1	Normal	0	24	1.2	-6.375	25.84	254.8	0.697188	1	0.999729	1	0.85411	1	6	1	1	1	0	6	-15.2213	-6.69757	0.0709407	4.71204	3.56078	2.9912	-0.35454	1.47179	1.18768	1.1697	0.696803	1.83719	-0.747059	0.860911	-0.961081	-2.32593	-1.95238	1.90048	-3.45069	-0.0200304	1.28758	-1.68926	-1.23823	0.245445	-1.06129	-1.16608	-3.74561	4.0223	-0.284196
241	0	CSC	1	64	1.2	0	23.67	221	0.0423911	0	0.20144	0	0.199	0	6	0	0	0	0	6	15.9778	3.34463	0.916399	-3.01226	10.1804	-11.9033	9.48633	9.90448	-4.94643	6.72745	5.34298	3.91076	4.07546	1.31362	4.61332	12.2321	-1.30789	1.00246	-1.06006	-0.258715	-5.1731	-1.14507	-2.61633	3.77808	-3.64643	-4.78426	2.67804	2.30797	-4.66348
242	0	CSC	1	63	0.6	-0.625	24.99	244.4	0.0751894	0	0.0360172	0	0.23904	0	6	0	0	0	0	6	14.9423	-1.50466	3.49607	0.728224	-0.968252	-3.04146	-1.08288	-4.72812	-5.02836	-2.56537	-0.344487	-0.0485462	-0.377109	2.13628	-2.22636	0.503889	-3.60074	5.19975	2.85463	3.82638	-1.98999	1.55853	1.67695	-1.86382	-1.84077	0.338259	-1.32689	-3.06045	0.53512
243	1	PCV	1	68	1.2	1.75	22.67	260	0.85324	1	0.997923	1	0.9628	1	6	0	1	1	1	6	-12.644	-0.465137	4.79154	0.359188	2.0511	2.39911	1.07442	0.169429	-1.09269	0.605366	0.0348365	-3.22375	-1.17495	-2.25059	1.30134	-1.57738	0.974372	-3.74611	-1.07089	-1.27734	2.11524	3.48596	3.86616	-0.89868	-0.499382	-1.67453	0.326784	2.46533	-0.564466
244	0	PCV	1	73	0.15	0.625	26.04	192	0.259532	0	0.000585732	0	0.20999	0	6	0	0	0	0	6	12.7746	-4.59122	-0.815576	2.99036	-1.30942	-1.43134	-0.450259	-2.27557	-0.323825	3.17851	-1.2358	-1.05397	3.47598	-0.074675	-1.26947	4.16147	-2.1191	0.43899	2.70833	-1.05164	-1.04082	-3.30854	2.0482	0.123365	-0.163216	-2.01543	-0.981748	-1.39615	-0.81071
245	1	Normal	0	37	1.2	-4.5	25.89	208	0.241393	0	0.995642	1	0.6583	1	6	0	1	1	1	6	-17.4945	5.38897	-0.716676	7.40504	4.61615	-1.03229	-0.942816	-3.04509	-1.05163	2.88369	-0.958491	-2.13464	0.338146	-1.48135	-0.692526	1.88463	-1.59945	1.011	-3.26624	0.171333	-0.208421	-2.6452	1.55034	-0.563175	0.716787	0.796758	-3.17475	1.3097	-1.28108
246	0	Normal	0	42	1.2	-0.625	22.71	265.2	0.03392	0	0.000233086	0	0.17631	0	6	0	0	0	0	6	21.3974	1.4335	8.65989	1.75917	-2.35769	0.62919	-3.98066	-1.77148	-1.38253	-2.74367	-5.87164	0.745992	-0.963746	-3.09983	0.228144	-1.03043	3.02615	1.91336	-1.6229	-1.07431	1.49551	2.17417	-3.53	3.63613	-1.08924	1.14647	1.60052	0.538414	0.512037
247	1	Normal	0	22	1.2	-3.75	26.5	208	0.532999	1	0.976254	1	0.66391	1	6	1	0	1	1	6	-14.1573	0.16037	-2.58139	0.142837	-0.225505	1.47048	2.62406	-1.53451	1.97266	1.0316	1.21822	-0.279452	1.13812	-1.7075	0.489548	-1.36922	5.15821	-1.41439	2.38009	3.13079	-2.54415	1.63988	-1.06158	1.63909	-2.42513	0.866762	-1.81327	1.57998	-2.0884
248	0	Normal	0	20	1.2	-4.25	24.13	312	0.0368351	0	0.000758947	0	0.23732	0	6	0	0	0	0	6	14.0567	-0.962148	3.29481	2.55229	1.14773	0.739668	-2.87352	-0.605696	1.72579	-2.89903	-1.93416	-3.6079	0.0252485	-2.83973	3.6821	-4.28023	-0.717206	-0.330233	1.36875	-0.823171	-0.270207	2.16441	-1.36793	-0.330205	0.787172	-0.144046	1.0272	-0.674368	0.494393
249	0	Normal	0	22	1.5	-3.125	23.58	369.2	0.0471007	0	0.000365604	0	0.14623	0	7	0	0	0	0	7	12.3922	0.535141	-10.3206	-3.9896	7.31324	-6.57215	-2.36479	2.61113	-1.21092	-2.84055	-1.8826	0.220774	2.86854	-0.787806	1.66651	-0.567007	0.906568	-2.0471	2.48469	-0.949341	-0.996627	1.75141	-0.321347	-2.07573	0.829755	-1.35478	-0.90959	0.485066	0.624071
250	0	Normal	0	36	1.5	-4	25.47	226.2	0.0110063	0	0.00214067	0	0.04449	0	7	0	0	0	0	7	16.2054	-0.819294	0.767067	-0.318169	-3.22116	-0.928912	-3.97063	-3.86183	-3.9334	-4.22086	-3.84405	1.77337	0.36533	1.89148	-0.524021	0.708767	-1.1629	0.425272	2.2791	0.779167	-0.418985	3.0001	-2.22411	0.389597	-0.00491622	-0.415342	-1.15049	1.94106	1.03219
251	0	Normal	0	53	1.5	-1.25	24.68	296.4	0.0231439	0	0.0032499	0	0.04242	0	7	0	0	0	0	7	22.9375	-0.849779	12.7245	4.26598	1.78081	-0.0726039	-2.39979	3.32741	0.38006	4.5202	-5.81613	2.59092	5.22934	-2.40169	-1.24499	-0.798869	5.81108	-4.53854	-1.53594	0.608472	2.37015	-4.70885	1.25195	-0.417294	1.2509	-3.58553	-0.794724	-0.437034	-3.76057
252	0	Normal	1	58	1.5	-5	25.1	182	0.00324778	0	8.97e-05	0	0.02157	0	7	0	0	0	0	7	25.7162	3.9473	3.7253	5.16595	-6.7944	6.56617	6.38492	1.4522	-3.89881	1.24022	-0.815286	1.05254	0.216202	-1.68216	-2.58278	0.953825	1.25284	2.48226	1.22735	-0.688727	3.92447	-1.33982	-2.14775	-3.71756	-2.01253	3.22386	0.597625	0.723689	-0.674455
253	0	Normal	1	49	1.2	-2	25.79	234	0.0149919	0	8.56e-06	0	0.03891	0	7	0	0	0	0	7	29.6374	-5.53741	6.57249	7.98876	-6.1267	0.706835	5.69595	3.16668	0.509838	-3.60885	-1.83186	5.92626	0.976592	-2.67413	3.67034	2.87148	-1.19998	0.286474	0.720328	2.5399	0.121078	7.18922	-0.545308	-0.785604	1.56273	-2.05504	-3.40835	1.0037	-0.879908
254	0	Normal	1	42	1.2	0	23.32	356.2	0.107342	0	0.0654293	0	0.12386	0	7	0	0	0	0	7	14.9271	-5.06302	-1.46628	2.50552	2.57642	-4.95262	-0.19101	2.9794	3.57681	-0.147626	-1.91853	-2.78803	1.32849	1.04607	2.37634	-0.143256	-2.93541	-1.57385	-0.351921	0.15524	0.800337	0.433363	0.992156	-0.684806	-2.36643	0.800541	2.83374	1.01295	-0.954124
255	1	Normal	0	41	1.2	-0.25	23.33	351	0.968945	1	0.999274	1	0.86519	1	7	1	1	1	0	7	-11.1954	-7.4802	-0.216403	3.20711	1.67386	1.29967	-0.487927	-0.596278	1.10958	0.706361	-1.90408	0.631864	-0.967646	0.806162	-2.74454	-0.442534	-1.29864	-0.324788	0.368234	-0.182986	0.152772	-2.30515	-2.31444	-1.1664	-0.141561	0.433952	0.364139	1.11823	-0.354973
256	0	Normal	0	41	1.2	-0.75	22.73	270.4	0.0282972	0	0.000101947	0	0.16038	0	7	0	0	0	0	7	18.435	-1.54306	3.31912	2.62558	0.778672	-2.26255	-4.54915	-0.521083	-0.452589	-3.52975	-1.2883	-0.907454	0.912571	-2.45727	-1.62703	-2.39011	2.83358	0.749336	-0.765572	2.99865	0.0553488	1.87514	-2.50005	-0.908391	0.159896	-0.524137	3.48431	1.1387	-2.23961
257	1	Normal	1	51	1.2	-3.75	23.97	345.8	0.846913	1	0.996409	1	0.83772	1	7	0	1	1	1	7	-13.3412	-8.36644	-0.300063	2.91191	-0.0750486	1.25818	1.14275	2.97582	0.408482	1.88841	-0.259788	1.66988	-3.47477	-1.11558	-0.546328	0.379207	1.14571	-1.57839	0.872256	-0.258305	-3.46655	-0.280756	2.59263	0.56591	0.411571	-0.929558	0.610914	-0.000853761	1.21263
258	1	Normal	1	23	1.2	-2.875	24.12	455	0.979696	1	0.937123	1	0.92051	1	7	0	1	1	1	7	-12.1761	-6.82472	3.73309	-4.2062	-1.10437	2.61279	-2.33191	3.81379	0.106333	-0.985459	1.61877	5.14776	0.834061	1.1048	-0.324026	-1.02557	3.12736	-3.25026	2.09499	-0.429999	2.60076	-1.0004	2.63911	-0.656945	1.28741	-3.44295	0.00130766	-2.06498	0.475012
259	0	Normal	0	26	1.2	-4.75	24.65	410.8	0.0154712	0	0.00081565	0	0.12074	0	7	0	0	0	0	7	13.3565	1.18924	3.92711	-0.626906	-3.32302	-3.1342	-2.47466	-1.10271	-2.27656	0.443262	1.9149	-3.04496	-3.42465	-2.11285	1.30264	-3.48442	-0.107916	-1.16041	-3.03497	-3.73486	1.5328	-1.70559	-1.78948	-1.47859	0.315262	0.396578	1.27637	-1.90754	-1.32263
260	0	Normal	0	25	1.2	-3.375	25.49	208	0.00340366	0	1.15e-06	0	0.03983	0	7	0	0	0	0	7	22.6732	-3.24341	1.169	-0.460466	0.708614	-0.739426	-0.394011	0.610392	-0.305936	5.14951	1.47828	2.38748	0.383768	1.33365	0.604414	-1.88082	1.7491	2.29141	3.4077	2.696	-2.1556	0.673731	-1.52233	3.56473	-0.974659	2.69733	1.96305	0.528774	5.36686
261	0	Normal	0	23	1.2	-5.25	25.81	213.2	0.126129	0	0.0027659	0	0.12268	0	7	0	1	0	1	7	9.43844	-1.04562	-9.13673	-7.81552	4.05473	1.5463	1.89387	0.890538	-3.65618	7.50168	5.17345	0.682376	2.02696	-1.09991	2.78984	-4.80389	1.23598	-1.18215	0.125977	2.91156	3.58242	-3.68662	-0.163298	-1.77501	-1.64159	1.43252	0.537854	5.00081	-1.20822
262	0	Normal	0	23	1.2	-7.75	26.38	205.4	0.200932	0	0.0130852	0	0.20606	0	7	1	1	0	2	7	6.39266	-2.14354	-9.17164	-1.32024	2.09237	1.79377	1.76051	3.77977	1.16368	2.29796	-1.57734	-0.358757	3.70057	-0.85432	-1.52019	-0.559636	0.617803	-1.4779	-0.831417	1.19047	-0.326045	-0.18294	0.967741	1.6753	2.16029	-1.06901	-1.05643	-1.40625	4.35964
263	1	Normal	1	24	1.2	-0.25	23.15	371.8	0.949965	1	0.743491	1	0.86227	1	7	1	1	1	0	7	-11.8138	0.401895	8.52086	-1.85107	3.79159	2.27715	1.84442	0.309006	1.61057	-1.94054	7.03931	-1.25099	2.99826	-1.20115	-1.63892	-3.29127	-0.334546	-1.6637	2.57978	3.59135	0.886047	-1.79661	-1.56162	1.44806	2.32694	0.558991	-1.78244	-1.67156	2.58491
264	1	Normal	0	34	1.2	-6.125	25.09	314.6	0.807992	1	0.994703	1	0.86959	1	7	0	1	1	1	7	-17.1838	-0.338357	-0.897148	2.07918	1.22469	-1.60376	1.66636	-3.92078	-1.33499	1.8439	-1.84207	-0.205386	1.40751	0.870641	1.86041	1.26109	-0.882682	-1.00748	0.328236	-0.986321	1.65738	-1.0802	2.93189	1.64305	0.436093	1.48753	-2.28667	-0.176224	-2.02135
265	0	Normal	1	30	1.2	-6	26.48	262.6	0.18576	0	0.00236654	0	0.30253	0	7	0	0	0	0	7	13.2239	2.47279	-4.22587	-3.68438	-4.68716	1.87989	1.89041	0.272632	2.77163	-3.19607	-2.21347	2.93391	-3.45473	-0.292359	2.01241	0.376088	-1.13906	0.308104	0.433582	3.15695	1.88907	-3.10149	-1.47723	-1.83914	-1.16574	-4.16561	-2.15289	2.38821	1.76013
266	0	Normal	1	26	1.2	-1.75	24.23	213.2	0.0436091	0	0.96438	1	0.6687	1	7	0	0	0	0	7	3.95505	-0.245845	-8.00725	2.47205	-0.212902	-3.86855	2.69954	-5.80371	-0.852689	-0.357579	2.53641	1.26802	2.75339	-0.552674	-3.23605	2.57822	-1.43702	0.325814	-1.21065	3.26042	2.20743	1.75259	5.40452	-0.969595	-3.13726	2.5096	-0.541844	-3.56187	1.40547
267	0	Normal	0	24	1.5	-3	24.84	260	0.0157651	0	0.0307556	0	0.05483	0	7	0	0	0	0	7	9.13583	2.75731	-2.75799	-1.86363	2.30335	5.37997	-5.04707	-2.40029	0.822093	2.18015	9.05318	2.31176	-0.926864	3.4418	2.23195	2.46733	-1.90909	-0.20894	2.57747	1.50163	-2.68929	3.80744	-0.61792	3.64342	1.92203	2.3187	-1.34905	-0.962951	1.67085
268	1	Normal	0	50	1.5	0.875	22.7	327.6	0.934836	1	0.989369	1	0.90385	1	7	0	1	1	1	7	-16.4446	7.11301	-0.275708	-1.08643	1.79208	-1.3738	-2.6155	-1.23729	-1.97199	2.01116	-1.597	1.47762	1.27665	-1.00461	-2.72676	-0.496604	-0.0516029	2.6047	-2.04516	0.820526	-1.11378	0.562646	-2.5771	-0.639541	2.08425	-1.26949	2.44819	-0.772942	0.265635
269	1	Normal	1	65	1.2	0	22.18	416	0.97959	1	0.99175	1	0.92627	1	7	0	0	0	3	7	-15.6689	1.67777	6.50751	-3.98399	-1.06325	2.36912	0.106501	3.01092	2.11298	0.390076	1.24028	1.62739	0.0461993	-0.342735	0.654438	-2.86395	-2.1277	0.38594	0.391873	-0.476912	-3.35648	-1.57162	3.42659	0.55135	-1.95998	0.271339	0.829008	-0.803225	1.69702
270	0	Normal	0	37	1.2	-0.5	24.16	208	0.00414959	0	0.000139349	0	0.05321	0	7	0	0	0	0	7	9.04241	-0.972162	-2.81729	2.48277	0.343157	6.09175	-1.70123	0.759767	-1.66	0.343124	0.759151	-2.97064	1.85787	-3.91441	1.41065	2.13149	-2.55399	-1.75987	3.5065	0.203616	0.746052	0.0694209	-1.4061	1.17548	-0.102107	-0.977296	-1.01161	0.967826	-1.53443
271	0	Normal	1	27	1.2	-1	23.73	374.4	0.227454	0	0.00187115	0	0.17295	0	7	0	0	1	1	7	16.3282	2.06394	-3.93551	-5.27907	4.84695	-0.0473562	-1.58818	2.15791	-1.73064	1.91107	2.95678	-0.017842	-1.23864	0.285016	-3.18053	-0.576915	-3.87489	-2.23127	1.20848	2.02892	0.380671	2.29905	-0.598774	-2.23456	-2.02633	4.4675	-0.455153	-0.0604156	-0.0713002
272	1	Normal	0	62	1.2	0	23.2	309.4	0.545139	1	0.36563	0	0.30017	0	7	1	0	1	1	7	-8.82646	-7.77899	0.262541	5.20726	2.99246	0.187995	-1.43433	1.08098	5.45732	0.477594	2.02758	3.07204	-1.91571	-2.76057	-2.1182	0.383355	-0.760526	-0.485953	-2.42463	0.63306	-1.82958	-0.604486	-1.08737	-1.44488	1.90979	0.141391	3.913	-2.10532	0.263992
273	1	Normal	1	45	1.2	-1.75	25.59	374.4	0.940796	1	0.887677	1	0.83234	1	7	0	1	1	1	7	-11.9331	-4.8065	8.74632	0.16349	4.022	-1.54639	3.15937	4.39559	1.13381	2.27623	1.57673	-1.54967	-4.66878	3.40323	3.87093	1.21666	-0.413424	-3.17771	-1.05811	0.515719	-2.32498	-1.42548	6.64904	0.418408	-0.457147	2.41061	1.71128	1.60204	3.13688
274	0	Normal	1	30	1.2	-5.5	26.03	343.2	0.0611006	0	0.00814133	0	0.11208	0	7	0	0	0	0	7	9.23905	5.9905	1.83028	1.30655	2.8602	-0.934278	1.73202	-0.517839	-0.486738	-0.452644	-0.869569	1.65121	-1.48927	0.494509	-2.23111	-0.198262	-2.56314	2.16559	2.32006	3.47279	2.92758	2.86361	1.31656	0.342442	3.37456	-1.10709	1.45058	-0.984692	-0.248838
275	0	Normal	1	26	1.2	-2.375	24.59	226.2	0.25737	0	0.995522	1	0.69287	1	7	0	0	1	1	7	5.3031	6.05747	0.913781	-5.92443	-0.43735	0.53602	-2.02613	-4.18461	-2.92651	0.41681	-1.94466	1.11186	-5.18149	-2.11168	4.51743	-0.128809	-0.990543	2.1865	0.00173314	1.91978	0.691754	1.24517	2.96126	1.98051	0.354739	-1.01129	3.66552	-1.95455	1.00341
276	1	CSC	1	45	0.2	-3.5	24.53	473.2	0.549107	1	0.211758	0	0.71362	1	7	1	1	0	1	7	-12.5159	2.1534	4.06592	-0.441447	3.17539	-0.258724	1.25905	-5.88324	-2.86871	-1.00441	-0.688345	0.399012	1.89425	-4.6188	-1.05356	-3.30359	-2.2009	-1.78946	1.25549	-1.99975	0.129894	3.37331	3.1876	-1.49968	-1.88265	-1.43666	-0.391006	5.22278	-5.55199
277	1	CSC	0	62	1	-0.375	22.78	364	0.78851	1	0.08668	0	0.33805	0	7	0	1	0	2	7	-13.298	3.89354	-2.5735	1.6164	2.6453	-1.49687	-1.26663	1.1793	-5.8056	-4.63894	3.16522	-3.16625	0.811546	2.69609	2.82225	-0.0714666	-1.12184	3.23531	-2.82641	2.4804	6.81972	-1.86785	0.553343	1.9185	3.65085	-2.68103	-2.04295	-0.30474	2.53882
278	1	CSC	0	88	0.7	-1	21.88	267.8	0.983587	1	0.999675	1	0.91355	1	7	0	1	1	1	7	-15.7864	-5.59034	-3.08548	2.34519	-1.22123	-0.803215	-2.5989	0.850553	-3.40514	1.30648	2.09494	-0.805288	-0.0959045	-2.89775	-0.185783	0.175979	2.93951	1.8285	-2.60666	-1.22927	0.148427	1.16382	0.385046	0.602405	-0.0641101	-0.367881	0.833166	0.699588	0.229407
279	1	PCV	1	65	0.6	0	22.9	314.6	0.995451	1	0.999639	1	0.95715	1	7	1	1	1	0	7	-16.8226	-5.84472	1.52402	-0.100663	1.51032	2.76117	1.65068	2.72381	-2.2864	-2.84358	0.0441606	4.19412	-1.72878	-2.30382	2.17052	-1.56416	1.9682	-2.02855	0.756896	-1.06333	-0.713227	1.38464	1.52994	-3.14154	0.486139	0.785532	1.09602	3.03727	0.361576
280	1	PNV	0	60	1.5	1.875	21.9	366.6	0.980289	1	0.999919	1	0.88081	1	7	1	1	1	0	7	-14.5869	-13.8899	-0.419202	2.53045	3.144	2.26949	0.184913	1.06449	0.60592	-1.62544	-2.72209	3.27391	-1.47851	1.59053	0.143758	1.43412	0.449234	0.444519	-0.841166	-3.59302	2.46688	-0.952987	-0.310469	-2.54979	-0.62168	2.26456	-1.03562	3.52474	-0.565255
281	1	PNV	0	66	0.9	1.625	22.86	470.6	0.996574	1	0.997931	1	0.97442	1	7	1	1	1	0	7	-17.9341	1.71407	-2.3647	0.986934	-5.19843	-2.05715	-1.49116	3.50538	3.75631	1.89501	0.0971619	1.01508	1.12656	-0.462274	-1.104	-0.559968	1.68951	1.72625	-0.0623666	-0.922197	-1.70394	0.547039	-1.50425	-0.93238	-3.08358	1.21736	0.55287	-2.71864	-1.29505
282	0	CSC	1	44	1.2	-0.875	23.39	400	0.304921	0	0.0603982	0	0.32973	0	7	0	0	0	0	7	15.1564	-1.39393	-1.60909	-1.10156	5.35651	-2.05851	-4.399	5.32437	9.39984	-1.9471	-2.57191	-3.37391	0.86373	1.80235	5.67558	-2.57866	4.94787	13.5544	10.1875	3.05801	-1.01287	1.40562	3.14756	0.665046	9.54706	-1.4675	-4.90593	3.39876	-5.07892
283	1	CSC	1	65	0.9	-0.125	24	434	0.790499	1	0.990329	1	0.87061	1	7	0	0	0	3	7	-13.1838	-2.15981	3.61946	-0.902201	1.4571	1.89607	1.55084	-2.63155	1.14777	0.929165	-3.17696	-1.43623	-0.833277	-0.440324	-0.749471	1.12113	-0.0914301	-2.63793	1.9527	-0.283815	0.688217	-0.771501	-1.32468	0.0258295	1.61448	-0.975013	3.28158	0.470205	-1.1356
284	1	PCV	1	67	0.6	2.125	22.85	286	0.828696	1	0.998269	1	0.90721	1	7	0	0	1	2	7	-13.0872	-1.82268	0.604149	5.71701	2.64351	-0.619043	1.04618	3.0416	1.0921	-1.36941	0.659578	-4.83202	-0.469912	1.93281	-2.51167	-0.674024	4.00789	-0.109928	0.347179	-1.31306	1.04327	1.44455	-2.41837	-1.58303	-3.21432	-1.67046	-0.434144	0.760687	4.51655
285	1	PPE	1	78	1.2	0.375	22.87	416	0.993055	1	0.999782	1	0.97475	1	7	1	1	1	0	7	-21.8574	3.51504	-1.62167	-0.119007	-4.95103	-1.69668	1.88475	2.40894	-1.67249	-1.37366	0.102288	3.19773	-2.19216	1.00143	4.10195	0.705936	3.43791	-0.302839	2.33097	-0.219676	-0.155046	1.2279	3.31251	1.47913	-1.43809	1.66234	3.53945	0.189393	-0.477245
286	1	PPE	1	75	1	-0.625	22.4	403	0.994205	1	0.999723	1	0.98809	1	7	1	1	1	0	7	-15.6949	-0.839225	-0.901029	-2.46264	-2.38492	0.606382	-0.656645	-0.196327	-0.0670411	-0.409627	0.546543	-1.15173	0.57646	-0.726778	1.04257	-1.72576	-0.475989	3.06608	-0.272398	1.93169	-0.884385	0.422513	-1.1869	2.6878	-2.57977	1.63972	2.07143	-1.05042	0.0473579
287	0	Normal	1	24	1.2	-2.5	24.61	338	0.226859	0	0.00263234	0	0.26083	0	7	0	0	0	0	7	11.7234	0.815499	-8.18742	-7.5948	4.29327	-6.35132	2.23068	-2.74651	-4.10522	-5.43333	1.06897	0.880802	-2.88756	4.63637	0.867767	-3.15462	1.77786	0.691275	-1.27632	-0.611022	-0.482493	-0.946725	0.344596	0.870604	0.549613	0.598076	1.36806	-1.01791	-0.749481
288	1	Normal	1	23	1.2	-6.125	26.46	234	0.178104	0	0.992748	1	0.71334	1	7	1	1	1	0	7	-15.9082	-0.675757	-2.38449	1.75293	-0.78501	-0.269054	3.08074	-1.66126	1.64394	-1.0459	-3.75411	-0.497487	-0.0772103	-0.0345259	0.145329	1.79847	-1.06853	0.749122	-0.75751	0.9538	-3.17196	-4.08011	-0.627965	0.307047	1.69446	1.37546	-1.8426	1.77392	0.278222
289	1	Normal	1	22	1.2	-3.5	25.36	416	0.65594	1	0.785654	1	0.77024	1	7	1	0	1	1	7	-13.2972	0.0238738	1.9188	-0.395297	-0.183827	-0.562435	1.03673	0.971074	-0.273033	-1.22277	5.48218	-1.73356	-1.34331	0.314797	0.705696	4.54456	-1.02821	-0.724562	2.68754	-0.227919	-1.64888	-1.60833	-1.03264	0.641685	-0.786942	-1.67642	-2.8814	-0.311393	1.6194
290	1	Normal	0	29	1.5	-0.5	26.17	174.2	0.804122	1	0.619262	1	0.61409	1	8	0	0	1	2	8	-14.9409	1.8775	-0.0955719	2.64801	-1.7839	2.32884	-3.65638	-0.847304	-6.16646	2.21315	3.93687	4.27287	0.954057	-1.24854	2.95833	-3.38673	-1.87126	-0.251945	0.964151	0.0764026	2.77882	0.415805	1.96185	-1.91005	1.4872	-2.24053	-5.15297	2.78772	1.9326
291	0	Normal	0	64	1	1.5	23.8	132.6	0.364153	0	0.0220588	0	0.29781	0	8	0	0	0	0	8	7.5152	-2.13323	-10.3398	-0.371872	-1.44203	7.51044	5.51196	3.76236	-3.63736	1.45729	0.951566	-0.0482358	5.42417	-3.7003	0.55375	4.78785	-4.71466	5.18687	1.84949	-1.29098	3.16825	-0.788811	-0.185154	-5.55625	4.85488	-0.486698	5.37191	-3.53736	0.246717
292	1	Normal	1	69	1	1.5	23.94	231.4	0.996355	1	0.997586	1	0.92799	1	8	1	1	1	0	8	-19.7034	7.9656	-0.789764	3.41015	3.69559	0.748079	0.951086	-2.66868	-0.413577	-0.136436	-3.13641	-1.50924	0.711335	0.108589	-1.68084	2.17963	0.126978	-0.825333	-0.00718961	1.6245	-1.0006	-0.201144	-2.92617	-0.630985	0.143278	1.70967	-1.76426	1.10023	-0.824628
293	1	Normal	1	67	1.2	-2.5	24.8	286	0.989589	1	0.985851	1	0.92298	1	8	1	1	1	0	8	-16.0618	2.0111	0.599561	2.50339	-0.720438	-0.428994	0.724837	4.82448	-3.53064	-4.90675	4.20735	-3.95168	1.35592	-2.08941	2.60162	-3.29834	-0.279556	0.0664682	-5.61793	2.86045	3.92326	-0.349127	0.268759	0.175775	0.65002	-1.71651	-3.28752	2.45837	-0.787902
294	0	Normal	0	37	1.2	0	24.31	249.6	0.0258054	0	0.00208987	0	0.11541	0	8	0	0	0	0	8	27.8669	-2.05982	7.98386	0.137833	-1.64588	0.571193	-1.85982	-1.57959	-1.01855	-0.990757	-0.357687	1.40639	0.695624	-4.54087	4.15217	-0.325713	1.46668	1.53356	-1.28625	-0.943931	1.59002	-0.429217	-0.0796836	-2.1899	-0.790469	0.41634	0.167949	-0.686992	0.101756
295	0	Normal	0	23	1.2	-2.375	23.97	348.4	0.102023	0	0.00611735	0	0.09794	0	8	0	0	0	0	8	17.7879	-1.98674	-6.24535	-0.0130467	-1.99303	-2.57239	1.12022	3.86717	-0.437794	-0.13654	-1.10652	-1.60094	-0.0536777	0.233837	-1.96369	-1.82411	-0.249607	-1.51677	1.84682	-1.61105	1.56405	-1.0316	-1.45256	-0.0650192	0.874794	-0.512339	0.620882	3.28728	0.717953
296	0	Normal	0	23	1.2	-1	23.36	397.8	0.957694	1	0.141173	0	0.42133	0	8	0	1	1	2	8	13.6067	0.639019	-2.48881	-2.38104	1.87739	-6.34438	0.0295894	-5.07826	-3.02434	-0.371429	0.523184	4.77837	0.645463	-4.47977	2.90326	1.56251	-3.63691	-3.41944	-1.20993	1.54555	-0.936041	1.60192	-1.34695	-3.70225	-3.06375	-0.533362	-3.30664	-0.674018	4.06104
297	1	Normal	1	23	1.2	-5.125	25.16	416	0.989051	1	0.675489	1	0.79501	1	8	0	1	1	1	8	-15.9629	0.13883	2.68984	1.35374	0.157378	0.207567	1.5578	1.58652	-0.208044	-2.69921	1.31538	1.005	-1.06725	1.06219	0.772096	-0.0957797	1.13434	0.0171072	-1.16637	2.77687	-0.96641	-3.19617	-0.340107	-1.33183	-0.0887696	1.51615	-1.18612	-2.22917	1.20103
298	0	Normal	1	23	1.2	-0.75	23.7	416	0.788502	1	0.47622	0	0.45739	0	8	0	0	0	0	8	6.35406	-1.1809	-5.21691	-7.37144	1.20528	-0.91032	-3.53516	-0.74537	2.72568	-1.79628	-1.83819	2.84245	-2.76186	-0.367465	0.402385	-0.51032	1.72462	0.419967	1.11298	2.83111	1.70281	-1.04549	1.38896	2.00077	-1.51832	-1.20206	1.18651	0.956094	1.96035
299	1	Normal	1	25	1.2	-1.125	25.15	403	0.907411	1	0.991723	1	0.86418	1	8	0	1	0	2	8	-17.7668	16.8692	5.5695	-0.80197	-4.98262	-2.39035	1.96308	-3.66458	5.4112	3.68494	-0.158528	1.95386	2.56145	-3.69017	1.50851	-1.21267	-0.996536	-1.18396	2.14233	-1.74508	1.45672	-0.433903	-0.413842	1.80827	-1.91997	-2.49372	0.795614	0.772446	-0.71015
300	0	Normal	0	27	1.2	-4	24.84	221	0.0190341	0	0.00309237	0	0.01873	0	8	0	0	0	0	8	22.1027	-0.424712	3.26589	5.54045	-3.1926	0.814292	-0.684824	-0.777204	3.2001	-0.0154014	-2.29431	-0.43729	0.785786	-0.898076	-1.96625	-3.08235	1.99608	0.367532	0.00563984	2.13295	0.356348	-0.0790456	-0.477856	-0.45932	-1.82641	2.74487	3.01792	1.028	-0.284977
301	0	Normal	1	23	1.2	-7.75	27.14	195	0.0060818	0	0.0121706	0	0.05982	0	8	0	0	0	0	8	13.4631	1.3385	-2.53839	-0.212967	-1.38035	-0.260806	-0.871363	-2.06026	0.842215	-3.03727	-3.05193	-0.568461	2.22513	-0.272871	-2.45584	-0.0714924	-0.267412	-2.59686	-3.30755	0.565867	-0.124826	-1.54511	1.14342	-0.765807	3.26851	-0.556628	1.55892	-0.574562	-2.45601
302	0	Normal	1	28	1.2	-0.125	22.9	343.2	0.928758	1	0.0170173	0	0.47262	0	8	0	0	0	0	8	18.9842	-6.64768	6.04199	-1.78045	-2.43966	-4.25178	0.807644	2.11162	-1.00001	-1.53377	0.760614	-3.54061	-1.4317	3.67997	-2.52899	-2.25804	-0.744576	0.431517	1.03023	1.69645	2.58035	-1.74948	-1.91414	-1.60473	-1.36103	-0.055022	1.90499	-1.04514	0.66009
303	0	Normal	0	25	1.2	-7	25.6	156	0.013315	0	0.00124178	0	0.0623	0	8	0	0	0	0	8	17.9417	-2.28156	-1.47447	3.7895	-3.11	2.19567	-0.924996	-6.13247	1.4976	2.00443	1.68489	-2.20645	2.14967	2.60095	0.100179	1.94893	2.7752	-4.22006	0.113115	2.51301	-2.45112	-0.979793	4.66656	-1.27716	-0.438916	1.43869	0.0108064	-2.16961	-1.45652
304	1	Normal	0	60	1.2	1.25	23.59	231.4	0.891933	1	0.973975	1	0.88834	1	8	1	1	1	0	8	-12.7245	-6.23951	1.34471	1.16477	4.30591	1.95593	4.30208	-1.10812	-1.56685	-4.35901	1.53101	-2.63527	1.16421	1.01502	1.21894	0.980051	0.794733	0.957273	-0.402895	0.557565	1.94415	-3.36237	1.0853	-1.99331	-0.695534	1.20824	1.07511	-1.89756	-1.3676
305	0	Normal	0	27	1.5	-3.375	24.78	325	0.199932	0	0.00873845	0	0.19777	0	8	0	0	0	0	8	17.1171	-2.97773	8.62979	-0.356122	2.2521	-1.97862	-1.19029	0.148098	-4.98721	2.43172	0.938423	-2.27513	-2.01639	-1.54894	-1.93243	0.187843	-2.42916	-1.19376	-1.48625	0.816234	-2.20521	1.98357	2.68946	-0.790819	0.0750377	-2.1941	-0.658595	-2.8764	-3.07801
306	1	Normal	0	22	1.5	-3.25	23.52	304.2	0.968546	1	0.991884	1	0.8466	1	8	0	1	1	1	8	-14.4353	-3.93082	0.290797	-2.18894	0.791758	0.458837	-0.721667	-1.83894	-0.332176	0.309652	-0.274667	-1.58955	-0.489583	-1.21189	-0.719463	0.403074	0.459749	0.331667	0.0516445	1.55869	-0.863192	-0.2811	-1.34111	1.78072	-0.879701	-0.0857593	-0.496516	0.36504	1.77047
307	1	Normal	0	23	1.5	-1.125	23.86	364	0.639551	1	0.0958816	0	0.31752	0	8	0	0	0	3	8	-11.4486	-5.7524	4.92165	-1.89397	0.555698	3.73056	1.62937	-0.358837	-0.215506	-1.01326	-0.128552	-1.12593	-0.685846	-0.234628	-1.12217	-1.23203	0.201749	-1.48133	2.21753	2.02604	-1.32434	0.00380183	-0.877928	0.24366	-0.0660737	-0.81959	-0.568088	0.0533026	2.18844
308	1	Normal	0	57	1.2	-5.5	24.38	247	0.959337	1	0.997245	1	0.86458	1	8	1	0	1	1	8	-13.1695	-0.223524	0.282462	2.41849	1.884	-0.261197	-1.40265	-2.61951	-1.51888	-0.836742	0.212662	-1.18065	-0.585664	-3.06072	0.585723	0.871094	-2.48922	2.16066	-1.98346	0.921963	-0.650757	-0.223393	-0.957211	3.27026	0.0873049	0.465585	1.07743	-0.58666	-1.06371
309	1	Normal	1	54	1	-2.25	23.93	163.8	0.937999	1	0.995615	1	0.82859	1	8	0	0	0	3	8	-16.1834	6.69902	0.122817	5.71636	1.24691	-1.79382	2.47323	2.73315	1.76808	-1.74412	4.3437	-3.73865	-0.587626	-4.23771	-3.91512	-5.04025	1.6337	1.43572	0.159418	2.32112	-3.37904	0.899935	0.674673	0.248903	-0.60294	1.65282	-1.99607	-2.04099	-2.66382
310	1	Normal	0	55	1.5	0.5	22.97	273	0.922654	1	0.994345	1	0.72345	1	8	0	1	1	1	8	-15.8511	1.17748	-3.80339	-0.132425	1.32166	0.670489	-0.188879	-1.77278	0.371646	-0.0734988	0.00360702	-4.12294	1.17259	-0.294543	-1.50471	-0.702564	-0.15401	-0.248339	1.13713	0.973171	0.190493	0.453515	-1.18965	-0.755533	0.930593	-0.201344	0.109761	-0.801415	1.32041
311	0	Normal	1	68	1.2	-1	23.49	143	0.00371591	0	0.00720881	0	0.02285	0	8	0	0	0	0	8	15.1239	-4.59776	1.76108	2.90561	-3.29883	0.680203	-2.23412	-1.13202	2.44839	2.54128	-0.688262	-0.880072	-0.56844	-1.94162	0.669036	0.278388	0.852554	-1.18613	0.611683	-0.683269	1.22119	-1.86011	-0.8617	1.44192	0.426059	-0.61664	1.60735	-0.626952	-0.423747
312	0	Normal	0	20	1.2	-4.125	25.03	312	0.111077	0	0.00545792	0	0.25695	0	8	0	0	0	0	8	13.487	6.04282	-0.464982	-3.87371	0.553897	-2.28165	-1.91903	-1.90433	0.0845167	2.27123	0.105385	-2.57481	-3.09613	0.574784	1.24071	0.568907	-2.52481	-0.136295	-1.79027	-2.16881	-1.06926	1.96674	0.294052	-0.721584	2.1435	-0.192636	-0.696594	3.81509	2.55541
313	1	Normal	0	34	1.2	1.25	20.97	439.4	0.991996	1	0.994778	1	0.94682	1	8	0	1	1	1	8	-17.0402	1.88511	1.11584	-0.485588	0.71524	0.0455272	0.268401	0.56866	0.211815	-0.878069	0.0144563	-2.19337	-2.00016	-1.36744	-0.714281	0.570637	1.85964	1.41991	-2.30152	-0.826776	-0.390419	1.61333	-0.197352	-0.824093	-1.98947	-0.782208	0.886946	-0.949545	-0.173456
314	0	Normal	1	45	1.2	-3.875	25.5	205.4	0.04348	0	0.0234676	0	0.16538	0	8	0	0	1	1	8	12.1888	-1.88055	-4.77529	-1.51214	1.99117	3.03047	-3.45616	-4.18826	-3.15475	1.90426	3.81038	2.10185	0.0676928	-1.27872	2.94376	-2.27046	-0.416323	-2.5373	-1.22018	-1.55831	-3.82439	2.97194	-4.17997	0.49802	-0.491781	1.13611	0.762543	-0.377096	0.146687
315	0	Normal	0	39	1.2	-5	26.44	117	0.397098	0	0.0149231	0	0.15259	0	8	0	0	0	0	8	13.8572	-0.415637	-4.65012	1.5888	-0.142607	9.19196	-0.371692	-2.25126	-0.742097	-0.404149	2.87618	1.38472	1.75912	1.73914	-0.243579	-2.71709	1.54163	0.0851295	-1.22067	-2.99343	-4.23584	-1.23686	-1.8754	1.68019	1.73034	-1.95262	2.59905	-3.18023	-3.67928
316	0	Normal	1	41	1.2	-0.25	23.73	257.4	0.0687373	0	0.0118054	0	0.07042	0	8	0	0	0	0	8	8.6722	2.05401	-4.31332	-1.93663	1.00506	0.952654	-1.44733	-0.568017	5.43769	1.20242	-2.50949	-2.00241	-2.6225	-0.929968	-0.257985	1.21119	0.460305	-1.08176	-1.94069	0.855142	-1.28336	-0.467038	1.46409	2.07911	3.25974	-0.550884	-0.779732	0.997834	2.34557
317	1	Normal	0	41	1.2	0.125	23.36	322.4	0.993297	1	0.998717	1	0.94845	1	8	1	1	1	0	8	-15.129	-1.90797	-2.08978	2.85517	3.01202	0.286893	-1.17688	-2.29862	-0.75565	2.79662	-2.37239	1.16728	-1.90879	-0.713003	-2.93568	0.184247	-1.79173	2.64117	-1.38338	-0.612954	0.865637	-1.31125	-2.17086	0.847132	0.0812674	0.533071	0.803272	-0.307982	-1.6111
318	0	Normal	1	46	1.2	-3.875	25.19	236.6	0.381936	0	0.00930838	0	0.28587	0	8	0	0	0	0	8	14.012	1.9812	6.36136	-2.10907	0.20739	-0.0413178	-0.129365	-6.58756	-0.798093	1.89076	5.66105	0.00392451	-2.72493	0.308633	2.27273	2.9761	-1.02358	4.14029	0.846629	-1.44094	-1.87044	1.06537	-2.3706	-0.255764	-1.16594	-0.0663948	0.873883	0.265235	1.68012
319	0	Normal	0	35	1.2	-3.125	13.88	247	0.239245	0	0.0062453	0	0.22866	0	8	0	1	0	1	8	15.3318	10.8834	-0.482893	3.28585	-0.390616	1.42159	-0.0967112	-0.749887	0.892736	0.00163516	1.80102	-4.9029	-0.615131	0.673912	0.237895	1.34161	-1.62121	0.118506	1.62379	-3.8138	-1.20474	-1.28783	-1.5827	-0.145933	-1.45677	1.7679	-0.780022	1.99034	0.716344
320	1	Normal	1	31	1.2	-1	23.48	319.8	0.990561	1	0.974252	1	0.87599	1	8	1	1	0	1	8	-15.8557	1.39281	3.66139	-2.77243	5.43651	4.35086	0.811173	-0.054232	-0.550375	-3.45793	-0.816492	-3.11101	1.68784	0.160765	-2.31416	2.44742	-3.29413	-0.961264	-1.26378	2.40815	-0.302783	-0.409861	-2.61856	-0.834386	1.37689	1.78733	-0.173707	1.15428	1.15705
321	0	Normal	1	30	1.2	-4.125	25.35	231.4	0.0174305	0	0.0461915	0	0.05923	0	8	0	0	0	0	8	9.88943	-0.618202	0.486747	-1.78181	1.07876	-0.682911	-2.02595	-3.48993	2.52654	1.09164	0.307383	-2.28228	-3.57962	-0.461989	-0.828863	-0.197139	-2.9896	0.901023	1.66611	-2.31322	-0.119859	3.31477	-2.1036	-1.05942	0.736256	-0.992637	-1.5431	-0.870631	1.23366
322	1	CSC	1	61	1.2	1.875	22.01	195	0.794662	1	0.568899	1	0.5936	1	8	1	1	1	0	8	-11.6929	4.35519	0.318654	4.83243	0.949879	-1.58934	-0.34616	1.41707	-2.37011	2.27759	-2.90775	-4.03884	-3.45179	-0.244393	4.82344	-0.956381	-2.56151	1.26743	-2.57498	1.03693	-1.55457	1.04061	2.29216	2.59212	-0.209077	-0.13399	-2.39043	2.07536	-1.17513
323	1	PCV	0	65	1.2	1.75	22.37	182	0.911119	1	0.984829	1	0.72364	1	8	1	1	1	0	8	-11.8102	-9.05277	-4.57013	1.6086	-1.60709	-0.898158	-0.137641	-0.354081	0.325816	1.89628	0.707804	-1.05951	-2.22168	-0.577669	-0.0178488	-1.22341	-0.639335	0.840187	-0.511156	-0.480758	-2.34902	1.80757	1.61744	0.283653	-2.24414	-0.0625458	-0.102222	-1.51991	-0.946068
324	1	PCV	0	83	0.7	-1	22.53	213.2	0.879736	1	0.32117	0	0.43288	0	8	0	0	0	3	8	-9.20804	0.0176884	3.11165	-1.26783	-2.70925	-2.45256	-0.792045	-1.97962	-4.34533	-3.76615	-0.426571	-1.49342	1.65265	-2.08874	-0.0826587	1.16706	-1.5649	0.51648	-0.400124	-0.398682	1.5807	1.34658	1.68829	1.38911	-0.446944	-2.11837	0.917035	1.14807	0.209441
325	1	PPE	0	57	1	0	-	356.2	0.889995	1	0.997126	1	0.91699	1	8	1	1	1	0	8	-15.3623	-1.82389	-0.43553	4.06266	0.247478	-0.374811	1.24437	1.20824	-1.32279	-3.85114	1.62114	-3.31472	-0.186435	3.83719	1.66562	2.57384	1.39819	2.13606	-1.07933	2.3114	-0.215977	-1.16509	0.203189	-1.6405	-1.35171	2.84426	1.42842	-1.00134	0.0172789
326	1	PPE	0	77	1	0.875	22.01	403	0.985902	1	0.99142	1	0.87414	1	8	1	1	1	0	8	-13.1569	-6.64645	-3.59564	2.3989	1.55257	-1.46698	-0.504288	-0.142679	0.355386	4.28991	-1.77667	-1.32485	-0.21859	0.856773	-2.54892	-0.334882	-0.186163	3.50883	-0.712022	-5.2892	0.272154	0.807137	1.93842	-1.84836	-2.70042	-1.05122	-3.11754	-0.217894	-1.42188
327	1	PPE	1	51	1.5	-2.5	25.51	390	0.934113	1	0.974243	1	0.9064	1	8	1	0	0	2	8	-19.1281	2.37418	0.887812	-3.18009	-6.76667	-3.41113	-1.32385	2.60615	1.57164	0.551404	1.41962	2.99236	4.27532	-0.18736	0.79149	-1.80908	0.112525	0.130356	1.40593	1.13837	-0.779305	-0.849299	3.14413	2.09443	1.0315	0.0353298	-0.139175	-0.57903	3.40735
328	0	Normal	1	25	1.2	-2.125	24.51	293.8	0.570991	1	0.00227822	0	0.40248	0	8	0	0	0	0	8	10.4354	2.52892	-5.25556	-1.99482	-0.46248	7.33904	3.09102	-1.69784	6.21376	-3.04652	-0.701128	-1.18318	-2.63894	-0.387851	6.2693	3.81811	-0.606822	1.14615	-1.12169	-1.31082	4.24995	-2.25817	0.264026	0.558027	-4.67568	-2.16774	-2.06044	-2.75871	0.496196
329	0	Normal	0	53	1.2	-1.375	23.21	249.6	0.332766	0	0.0125832	0	0.17228	0	8	0	0	0	0	8	14.6495	1.86656	-4.06847	-0.0617445	-2.19424	-1.64106	-2.54663	2.13287	-1.33326	2.12288	3.98504	-2.77682	-3.38231	0.130617	-1.74589	-1.71568	-1.64857	-0.13833	0.330251	-3.38965	2.61298	-1.50568	-2.53589	0.0120034	-1.80725	4.37846	2.99396	0.861113	0.540571
330	1	Normal	1	24	1.2	-3.5	24.65	319.8	0.964359	1	0.99924	1	0.91825	1	8	1	1	1	0	8	-14.3031	-6.45431	0.413019	2.09323	-2.83333	-2.52676	-2.42973	-1.23409	-2.54738	-0.468283	3.0864	2.58109	2.4255	1.10718	2.40456	0.536221	3.31243	2.05233	-0.949748	-0.0482951	3.04119	-1.98792	-1.63894	2.11627	0.00684628	-0.0152686	-0.311688	-1.97897	0.252253
331	0	Normal	0	35	1.5	-0.375	23.56	210.6	0.137782	0	0.000160158	0	0.15738	0	9	0	0	0	0	9	19.6908	-1.81355	-3.55529	0.205494	-2.2011	1.94239	-0.960454	1.35631	-3.44891	-0.29772	2.46581	-1.51963	0.676786	-2.60131	0.18217	-3.41006	0.576875	-3.17597	-0.640617	-2.04497	-1.17428	-1.90274	0.494856	-1.94941	0.891642	1.10377	-3.67657	1.45528	-2.80327
332	1	Normal	0	41	1.2	-1.25	23.62	247	0.98593	1	0.998976	1	0.95325	1	9	1	1	1	0	9	-10.513	4.6424	4.92875	1.94811	0.547366	-0.917846	0.378076	-0.376881	-0.482323	0.879456	-0.417562	-0.939896	-0.697391	-0.0448169	-1.3532	1.10405	-0.334328	1.83507	0.710076	0.919596	0.922909	0.858698	-2.03295	0.726415	-1.06478	0.187905	0.987252	-0.634265	-0.0359837
333	0	Normal	1	45	1.2	-2.375	24.65	176.8	0.0494886	0	0.000190676	0	0.0687	0	9	0	0	0	0	9	22.0672	-3.65915	0.47449	1.0646	-0.284455	-2.91908	-3.25627	0.207674	-1.59696	-0.489271	-0.637168	-0.271365	-0.176473	0.186831	-0.143066	-0.906649	-2.59345	-3.44735	0.628104	-2.55875	-2.28864	0.740372	-1.42483	1.88044	0.324631	0.314144	-0.843969	1.84117	-0.625225
334	1	Normal	0	38	1.2	-1.75	23.41	244.4	0.735084	1	0.994583	1	0.70221	1	9	1	1	1	0	9	-12.3732	7.5182	-4.55232	4.82645	-0.671441	-1.07424	-6.14812	-0.901649	-2.07878	0.625544	-1.29949	1.06405	-0.223477	0.554865	0.168834	-0.804185	0.427369	-1.25621	-2.65489	0.0945671	-2.0014	3.16917	-1.87656	1.80515	-1.1986	-2.40242	-1.25984	0.43528	0.222936
335	0	Normal	1	36	1.2	-0.25	23.82	319.8	0.0397323	0	1.23e-05	0	0.10185	0	9	0	0	0	0	9	27.9258	2.26377	0.723113	-5.39105	9.80641	-1.17144	1.44494	1.07927	1.45898	0.199569	-1.31887	1.07091	3.99465	0.0864489	-0.000847819	-5.33753	5.75062	-2.82457	-3.42883	-1.34185	-2.22888	-0.577177	2.31692	1.75106	-0.300155	1.09047	-0.785532	1.47057	-1.28939
336	1	Normal	1	29	1.2	-3.25	25.12	309.4	0.59301	1	0.996328	1	0.72769	1	9	1	1	1	0	9	-13.2811	2.97614	-3.33009	-0.0769267	-4.32957	-2.21668	-1.26301	0.138645	1.27083	-0.187745	1.88279	0.626	3.06682	-0.66889	-0.990323	-1.90826	-0.756159	-2.51821	0.372467	2.19278	0.151168	-1.13078	-3.44814	-0.318371	0.372221	-1.83293	0.0129613	-1.22025	-1.5483
337	0	Normal	1	23	1.2	-3.75	24.92	299	0.838055	1	0.190402	0	0.5234	1	9	0	1	1	2	9	-1.29197	7.93598	-0.643203	2.54413	-2.14975	-2.09586	1.398	1.28963	-0.122311	1.0799	5.67111	-2.37028	-0.131681	-0.78343	0.335969	0.570284	-0.723536	1.40701	-0.481059	0.295028	0.637296	-2.95714	-1.02938	-1.29575	-2.86979	-0.215246	-0.229806	1.37828	-0.735495
338	0	Normal	1	23	1.2	-8.25	28.07	218.4	0.249633	0	0.00355181	0	0.23448	0	9	0	0	1	1	9	7.02252	-1.95174	-4.27434	1.37299	1.15919	1.21436	-1.23469	-3.43084	0.311711	-1.44209	0.184173	3.90143	2.64598	0.748799	-3.94949	-2.21045	-1.7296	0.0893547	0.224594	2.83139	0.46467	-1.13381	0.281774	1.01291	-1.03052	-0.213044	-0.535883	-2.44287	-0.975582
339	0	Normal	1	24	1.2	-7.625	26.33	189.8	0.0101024	0	0.000116184	0	0.04013	0	9	0	0	0	0	9	20.1525	-0.689503	-0.617866	-2.5946	1.66061	3.4744	4.48567	0.895811	0.106464	0.981458	-1.14669	-0.18698	1.336	-0.568915	0.176372	-0.144123	3.77715	0.663313	-1.58736	-1.58335	0.0464661	-1.71871	0.668542	-0.779838	0.767018	-0.870489	1.6604	0.476742	-0.204089
340	0	Normal	1	24	1.2	-5.125	25.83	163.8	0.0152568	0	0.00108647	0	0.0458	0	9	0	0	0	0	9	14.3658	1.7655	-3.02585	-2.91444	-2.66274	2.26527	1.22566	2.11475	2.6413	5.45941	4.38001	2.06886	2.94603	-0.402314	1.02484	-1.4404	3.8248	-2.10504	0.565236	1.9003	1.10617	-2.63471	0.481704	-1.08146	-1.27888	0.334873	0.103414	1.63619	-0.259016
341	0	Normal	1	25	1.2	-5.75	25.43	293.8	0.00265201	0	6.42e-06	0	0.03843	0	9	0	0	0	0	9	32.057	2.39094	6.15382	-0.229039	5.25625	-4.39539	5.835	2.89678	-1.29439	4.09677	1.47201	0.516171	4.24621	0.0853273	2.95367	-3.10504	1.40418	-1.85874	0.860768	-2.29958	-1.11605	-2.46029	-4.23798	-0.316422	-0.321669	3.30911	-0.23665	-1.76909	0.400499
342	1	Normal	0	25	1.2	-3.75	24.29	260	0.938279	1	0.992334	1	0.88187	1	9	1	1	1	0	9	-11.7174	-2.48494	-5.18404	0.654114	-0.820084	0.958859	0.364973	-0.121537	-0.423374	-0.570789	0.157877	-3.22602	-1.33255	-1.21051	2.35753	0.555922	2.00283	-0.493731	-1.13337	0.755173	0.487138	2.21683	0.0752453	1.6436	-1.22307	-0.818938	-0.0807894	0.00245769	-0.289134
343	0	Normal	1	24	1.2	-7.25	27.58	286	0.212654	0	0.125813	0	0.1799	0	9	0	0	0	0	9	-0.388181	-7.06331	-5.2368	-1.09605	0.327723	3.14492	0.642086	-4.33563	1.35795	0.00917823	2.90027	-1.92025	2.54832	1.23869	-2.98341	1.15165	-1.61117	1.69081	0.267464	-1.21072	-0.789225	-1.15703	3.01494	-0.39159	-2.59945	1.44606	-0.422801	-2.11453	-0.587614
344	0	Normal	0	28	1.2	-1.375	24.21	314.6	0.0246777	0	3.27e-05	0	0.07172	0	9	0	0	0	0	9	24.9048	-1.52301	-2.68285	-2.14062	0.316826	-2.03249	0.836497	4.09977	-0.75583	-3.08444	-1.29304	-1.61782	-1.18028	1.61586	1.51481	-0.837076	-2.7697	-1.48143	1.06414	-4.62783	-0.774177	0.53482	-0.77775	2.32759	2.18861	0.102756	-2.82662	-0.074267	3.36694
345	1	Normal	0	52	1.2	-0.375	23.83	387.4	0.82414	1	0.997083	1	0.87891	1	9	0	1	1	1	9	-12.1648	-1.5556	1.44467	0.00588387	1.60553	-1.33968	-1.10292	-0.485284	0.92874	-1.14303	2.03533	-0.762953	1.34837	-1.69374	-0.969788	-0.370599	-1.04185	-0.670221	0.797817	0.911621	2.92802	-1.45742	0.201082	1.94313	0.608736	-1.30049	0.21625	-0.461513	2.17407
346	1	Normal	1	27	1.2	-3.125	25.47	444.6	0.884367	1	0.00461232	0	0.5218	1	9	0	0	0	3	9	7.25303	-3.28155	-1.55612	-3.12391	-0.0281566	0.163158	1.86024	0.0898244	1.64967	-1.55621	-0.388161	-0.356962	-0.191882	0.783348	-3.09734	1.69882	-0.488045	0.495777	-0.295995	1.49465	1.13878	-1.00917	0.00484914	1.95445	1.51251	-0.182654	0.971642	-1.26319	-1.63565
347	1	Normal	0	44	1.5	-1.5	22.73	286	0.960907	1	0.998233	1	0.92674	1	9	0	1	1	1	9	-13.2032	-8.59331	-1.23953	3.66896	2.01358	0.473686	-0.882427	1.94726	1.61796	1.57397	0.459353	1.88436	-1.72034	0.524529	-1.63596	-1.74553	0.623432	-0.782336	0.353556	-1.16977	-0.460287	0.0758398	0.218261	-0.851963	-0.812487	0.361404	-0.0868099	0.313667	0.819463
348	0	Normal	0	23	1.5	-4.375	24.65	161.2	0.0436757	0	0.0136917	0	0.11203	0	9	0	0	0	0	9	5.71306	-1.4395	-0.539453	0.563491	-2.28767	-1.62108	-0.297417	0.828701	2.12127	1.25969	1.3269	-2.9125	-0.400475	-1.14438	0.489947	1.23692	-2.63324	-2.87451	-0.451817	-0.732977	-0.0861175	-2.17626	-1.84871	1.30344	0.0722838	-2.50083	0.532067	0.884646	-0.0801215
349	0	Normal	0	23	1.5	-7.125	26.82	223.6	0.0233419	0	0.0250652	0	0.12227	0	9	0	0	0	0	9	6.99617	-3.72034	5.63512	0.511255	0.718414	1.91195	-0.722254	-2.99735	0.0816732	0.676285	-0.0605941	1.01335	-0.819915	1.16198	-2.63065	1.62281	-2.59102	0.510291	2.48079	0.931893	1.11745	-0.106383	-1.81814	1.67206	1.80379	-0.301267	1.76058	-1.03198	0.875373
350	1	Normal	0	29	1.5	-0.375	25.97	254.8	0.963127	1	0.999701	1	0.90065	1	9	1	1	1	0	9	-15.5376	-4.49583	0.106486	-0.0522601	3.98986	2.56392	0.195246	-1.52076	0.480131	0.73856	-0.162017	0.622892	-0.450461	-1.26375	-3.01481	-0.570992	-1.59275	1.24374	-0.591808	0.533572	-0.968769	-1.78029	-2.21739	-1.15462	1.46565	1.05061	-1.26344	0.355007	0.718573
351	0	Normal	0	42	1.2	0	23.78	273	0.4995	0	0.00013571	0	0.32059	0	9	0	0	0	0	9	26.7289	0.479491	5.80485	-0.313809	-1.66246	2.19569	-1.6859	-0.300291	-0.799767	3.34705	2.10486	-0.0781021	0.0213602	4.7678	-0.050127	-2.76994	1.4497	-1.0138	-0.573664	0.468953	-2.96943	0.805623	0.597147	0.325431	2.32715	-0.244411	-0.1979	-0.157744	1.12671
352	1	Normal	0	66	1.2	1	22.78	455	0.980351	1	0.999852	1	0.9319	1	9	0	0	0	3	9	-19.6442	8.31472	0.56529	-3.66682	-2.66889	-0.809544	-0.0860516	-0.348881	0.561037	-1.18055	0.0547195	0.804565	0.677395	-3.16857	1.31228	-1.04906	-2.49743	1.49622	0.89899	0.6777	-1.61373	0.0329308	-1.05579	0.81151	-1.36307	1.05649	1.46356	-1.20684	-1.53698
353	0	Normal	1	63	1.2	-2.125	24.49	299	0.337051	0	0.99482	1	0.63217	1	9	0	0	0	0	9	-10.4839	4.43652	-5.22563	-0.119617	1.12024	-2.97274	-1.1351	-1.07559	-0.338271	2.41313	1.65948	-3.51655	-2.81146	0.480232	1.15897	1.92436	-0.651737	-1.05514	-0.998567	-3.22259	-1.24737	2.99902	0.298558	-1.3246	-3.89236	0.235549	-2.49093	-0.18595	0.991976
354	0	Normal	1	22	1.2	-2.875	24.44	156	0.060932	0	0.000579237	0	0.12701	0	9	0	0	0	0	9	15.0418	-4.52191	-5.92677	-3.25046	-0.867248	1.22627	-1.82143	-0.164656	4.05712	-2.04041	1.60383	-0.369704	0.785479	-0.135086	-0.332912	0.963502	-1.12934	0.0875896	-1.06257	-0.0757537	0.544667	-0.204716	1.88135	1.11961	0.862345	1.09086	0.645988	1.84539	-1.63353
355	0	Normal	1	28	1.2	-3.5	26.19	156	0.0141712	0	0.000179839	0	0.04513	0	9	0	0	0	0	9	18.7931	3.16352	-2.7513	-3.36362	-0.225868	4.29057	-3.07648	-1.94118	4.08885	0.35702	-0.365519	-0.869217	-0.814242	0.860703	2.93833	1.20695	3.2613	1.65905	-2.16649	-3.28499	-1.07685	-1.18177	0.83214	0.141307	0.890014	0.551651	0.37836	0.322889	-1.56664
356	1	Normal	1	39	1.2	-0.25	22.58	395.2	0.901119	1	0.975834	1	0.91959	1	9	1	0	0	2	9	-5.23805	1.69136	2.38649	0.357131	-5.43291	-2.25416	-1.36342	3.42516	1.05589	2.63944	2.04146	0.322953	-0.386656	-1.44803	-1.09754	-1.10797	-0.74258	-1.05544	1.15478	-0.613781	2.07984	0.850102	-0.895835	-0.945138	-0.041933	-0.0189414	-0.634075	-0.918147	-0.462242
357	0	Normal	0	50	1.2	-1.5	24.13	148.2	0.0290731	0	0.000268981	0	0.04543	0	9	0	0	0	0	9	17.6553	-1.77023	0.921732	0.109941	-0.6156	6.35504	-2.81318	1.44596	2.17964	-1.91559	1.9182	-0.828313	-0.126462	3.39245	1.23681	1.06695	-1.46716	-1.69578	0.0370565	-1.14566	-1.66169	0.253208	0.0696876	1.03998	-0.098785	-1.52963	-0.443359	0.675961	0.156617
358	0	Normal	1	37	1.2	-3	26.94	189.8	0.0183393	0	0.000202535	0	0.07299	0	9	0	0	0	0	9	21.9823	1.55761	1.27862	2.66262	-0.0506472	2.40775	-0.191527	-0.0175504	3.83019	2.52298	1.00781	-1.17528	-0.487998	-0.105602	1.18853	0.375082	1.27157	-0.14165	0.834154	1.21743	0.131584	2.7144	-1.32565	0.47831	1.35704	0.249465	-0.410954	-0.0305556	-0.759572
359	1	CSC	1	66	1.2	-0.75	-	306.8	0.846154	1	0.985606	1	0.77682	1	9	1	1	1	0	9	-12.7555	-0.578601	2.61888	1.87477	3.16849	3.89934	1.41077	-0.440272	1.20342	-0.896811	1.25829	-0.558747	1.33205	-1.2955	-2.91515	1.37048	-0.889736	0.818133	0.205103	-0.687133	1.94772	1.22982	-2.13082	-0.00738367	-1.16225	-0.72242	-0.969913	-1.47926	-1.03619
360	1	CSC	1	38	1.2	-4.875	25.99	377	0.993331	1	0.998786	1	0.93868	1	9	1	1	1	0	9	-14.3989	-7.20365	3.6432	-2.50044	3.97987	2.89369	0.0588827	-0.199276	-0.605819	0.499788	-0.581363	0.532345	-1.87032	-0.628017	1.09734	-0.424697	-1.44543	0.295342	0.467919	0.361269	-0.935445	-0.836483	2.0932	2.55742	1.76641	0.0950976	0.165544	-0.00724549	1.03646
361	1	CSC	1	60	0.9	-1.5	23.59	275.6	0.763013	1	0.960257	1	0.80342	1	9	1	0	1	1	9	-6.85275	5.4208	-1.14575	1.21178	3.46185	0.779294	-1.78157	-0.477825	0.993566	-0.897376	0.764058	1.81832	-2.21322	1.20263	-1.00798	-1.02764	-0.00481292	-0.65189	0.240861	1.10341	-1.76167	0.33172	-0.701818	0.87038	2.04417	-2.17798	-1.34004	1.11338	1.52218
362	1	PCV	0	69	0.3	1.75	22.86	254.8	0.981703	1	0.999402	1	0.92485	1	9	1	1	1	0	9	-13.3234	-8.83659	1.67037	-1.56398	4.00812	3.23187	0.794635	-2.85958	0.683536	1.33416	-0.631148	-2.32003	-0.154978	-0.0108793	-0.889463	0.434114	0.228875	0.388273	0.387752	-0.888796	-0.265488	-0.87002	-0.569267	-0.00541238	0.525833	-0.0267758	0.170224	0.508691	-0.0272797
363	1	PCV	1	67	0.9	-0.5	23.06	327.6	0.994798	1	0.99928	1	0.96429	1	9	1	1	1	0	9	-14.2771	-10.134	0.139207	-2.26263	-1.04929	1.57298	1.3951	1.32538	-1.0665	-0.5736	-2.11699	-1.01611	-0.541358	0.582774	4.61423	-0.47078	1.0809	0.547519	-1.36856	-0.610654	1.58589	2.69398	1.80927	0.814753	-1.87824	1.70636	2.38063	0.713435	-1.05806
364	1	PCV	1	56	1.2	0.25	23.01	429	0.987298	1	0.999001	1	0.9316	1	9	1	1	1	0	9	-14.598	-9.07961	2.15532	-3.4122	0.23687	1.43721	0.697255	-1.3981	-0.325471	1.53106	-2.77039	0.270459	2.22846	-0.852198	2.16176	0.30398	-0.976072	0.389337	0.356141	-3.04237	-0.774025	0.0472602	0.547804	0.94708	-0.386441	2.22371	-1.11724	3.03708	-0.991725
365	1	PNV	1	61	0.8	-6.875	24.3	304.2	0.458916	0	0.999255	1	0.70611	1	9	1	1	1	0	9	-14.4282	2.43655	0.726221	0.785495	-1.52458	-1.24016	-2.13322	-0.377601	-1.43412	1.47378	3.35516	0.193796	-1.79075	-2.20385	2.46394	-2.29721	-0.740673	2.81538	-0.119813	0.193797	-1.25792	-0.371871	2.52831	2.07852	2.04021	0.279555	0.528633	-0.522415	2.59947
366	1	PNV	1	56	0.4	1.125	21.62	447.2	0.974435	1	0.996938	1	0.91572	1	9	1	0	1	1	9	-14.1493	5.40358	-2.06808	-1.04969	-3.75904	-3.1075	-2.46596	2.2165	-0.523906	1.35462	-0.413922	-2.19565	0.10373	-1.05813	0.00875683	1.05373	0.58479	-0.101361	-3.18973	0.385398	1.78718	1.49939	-0.056098	0.567429	1.71373	-1.26218	-0.420024	1.61504	-1.3983
367	1	PNV	1	66	0.04	-1	23.76	520	0.913552	1	0.99972	1	0.9187	1	9	1	0	0	2	9	-14.9178	-2.89224	1.66228	-3.55037	-2.62779	2.06123	0.86265	0.38842	2.00437	2.56442	-1.39506	-1.25976	2.22671	3.56839	2.85201	-0.581986	-1.55463	-0.488705	-0.110331	-0.578865	1.33037	0.850157	-0.104648	0.629502	-0.526353	1.06882	0.0930107	0.026852	-0.90239
368	1	PPE	1	37	1.2	0	24.01	533	0.986482	1	0.999962	1	0.94136	1	9	1	0	0	2	9	-21.8315	4.7423	1.60189	-3.35662	-2.40048	1.23909	-0.336779	1.91875	0.306057	-3.07818	-1.24356	-0.911719	2.34696	1.79914	-0.416296	-1.03918	-3.3182	0.655868	-0.715532	0.349907	-2.13885	-0.651288	-0.526798	-1.15328	1.49025	0.870354	-0.784856	0.627825	1.7421
369	0	Normal	1	24	1.2	-6.75	26.86	260	0.139681	0	0.0323743	0	0.24637	0	9	0	0	1	1	9	3.70543	6.21246	-2.92664	-0.728789	-0.228094	-1.59282	2.26444	-2.57239	-0.447587	-1.58954	0.108916	-3.19975	-0.174451	3.91263	-0.945676	1.20222	-0.136885	2.26314	-0.0772403	1.7215	-0.509217	-0.810649	-0.0799293	-0.0937783	-2.65994	1.12541	0.960242	0.51227	0.572192
370	0	Normal	0	22	1.2	-5.125	25.37	291.2	0.356814	0	0.975818	1	0.7484	1	9	0	0	1	1	9	-9.47044	2.8399	-3.5955	0.359605	2.78333	-1.49037	1.75322	-4.95795	2.89015	2.48178	-1.19774	0.0681728	0.665715	-1.24626	-2.07997	-1.47696	0.811114	-2.52594	-0.716646	-0.621656	2.69947	0.641861	2.24583	0.602665	-2.84234	-1.58409	1.52875	-0.813226	-0.756737
371	1	Normal	1	23	1.2	-2.875	25.42	299	0.912255	1	0.999347	1	0.81707	1	9	0	0	1	2	9	-15.8514	4.90049	-3.45979	-2.70585	-0.247851	-2.22974	0.315252	-3.26218	-0.811	1.42147	-1.69359	2.3445	-0.561839	-2.04697	0.652364	0.475115	-0.242382	0.114601	1.40629	-3.15358	-1.31064	-0.662835	3.78699	-0.176464	0.383589	0.692887	0.405341	0.34891	-0.127622
372	1	Normal	0	48	1.5	-1.875	22.98	262.6	0.993827	1	0.990842	1	0.89514	1	10	1	1	1	0	10	-14.8717	-2.03402	2.57347	1.46346	6.90059	1.98333	-3.58554	1.26031	1.39068	-1.97661	-0.534901	9.2882	-1.97584	-5.82997	-0.924309	0.223166	-1.33307	0.2453	-5.21455	1.15551	-5.27148	-2.0245	2.05118	-6.6145	4.80465	3.6436	1.17965	0.371766	3.0209
373	1	Normal	1	77	1	1.875	23.54	184.6	0.923913	1	0.989595	1	0.77692	1	10	1	1	1	0	10	-17.1061	8.304	-4.77106	4.39891	-0.673914	-1.79025	1.85002	0.31881	-1.21443	-0.6599	-0.0133839	7.4171	-1.10175	9.43992	-4.90622	2.19339	7.27091	-5.74747	3.94815	-0.049918	1.90285	1.96277	0.0787	-3.70456	-0.898558	-1.59192	-2.05309	1.79891	-1.88399
374	0	Normal	1	55	1.5	-4.625	25.7	215.8	0.0287229	0	0.0629464	0	0.20268	0	10	0	0	0	0	10	11.7947	8.89253	-5.86447	6.1753	4.61531	1.09342	-0.776784	2.74553	1.28677	-5.87356	-3.05141	0.932353	5.85854	2.593	8.4761	-5.58932	-5.1141	-7.49816	-3.53102	-3.68817	-5.31985	1.03384	-0.682398	-2.25364	-0.307342	-5.47716	0.907169	-1.93279	2.37662
375	0	Normal	1	67	1.2	0.625	23.13	296.4	0.300234	0	0.0860792	0	0.23048	0	10	0	0	1	1	10	12.9435	-7.44506	3.4253	1.47479	3.57468	-2.8984	-1.67757	-1.94761	-2.30571	1.17479	-0.46509	1.1053	0.477598	-3.06628	0.714042	-1.8786	0.189888	-3.75973	-3.35134	0.164354	0.249459	0.177208	-1.10653	2.7183	0.687695	-1.87701	-1.82075	-2.81435	-0.0220932
376	1	Normal	0	70	1.2	-0.375	23.08	241.8	0.977262	1	0.998025	1	0.8913	1	10	0	0	1	2	10	-17.3782	-4.01558	-1.78655	-1.271	0.954785	0.362587	-1.18501	-2.38739	-1.57708	0.225712	-1.4182	-0.00728524	-0.451089	-1.76341	-1.59312	-0.159386	-0.881015	0.79509	2.10419	-0.146157	-1.12269	-0.136422	-1.62088	1.64118	1.37889	-0.741309	0.375836	-0.888445	-0.250294
377	0	Normal	0	20	1.2	-3.75	25.03	296.4	0.0560414	0	0.00138431	0	0.11977	0	10	0	0	0	0	10	17.5523	3.42586	-2.09366	3.25929	-3.07546	-7.06238	0.664813	-1.54004	4.39071	-5.76213	-1.4161	0.12807	-1.2708	-2.36592	0.312324	0.227161	-3.24398	-0.476836	-0.0740289	-1.29845	-0.795095	2.02627	0.0511859	-0.373212	0.295547	-0.551722	0.681159	3.61176	1.76763
378	1	Normal	0	34	1.2	0.875	21.14	327.6	0.619467	1	0.619382	1	0.4363	0	10	0	0	0	3	10	-14.4431	-1.06103	0.550936	-0.0447309	1.1387	-1.96496	-0.753349	-0.608129	-0.0389943	-3.18365	-2.52197	-0.148639	1.94081	1.3482	-2.06844	1.23886	0.763806	-1.24661	0.343782	1.10102	-1.40396	-0.460233	0.200794	2.025	-1.56992	-2.00898	-1.33152	2.48831	2.27063
379	0	Normal	1	28	1.2	-4.875	26.99	176.8	0.0414165	0	0.000270517	0	0.18169	0	10	0	0	0	0	10	22.0986	-2.9014	-1.52253	-3.24541	-0.594487	3.01578	5.65555	-2.11714	-0.227492	-0.622544	0.551419	3.06458	-0.389618	-3.27118	2.06442	-0.979517	3.05708	4.50776	-3.4527	-0.0951278	-0.667097	0.405481	-1.20731	-2.09881	-0.346694	0.191372	-3.37989	-0.934193	-0.374803
380	0	Normal	0	22	1.2	-5.375	24.14	351	0.0288774	0	0.000573438	0	0.10077	0	10	0	0	0	0	10	18.797	-5.502	-0.477935	-3.94747	-4.46741	-0.679975	4.25764	1.70051	-3.65209	0.97739	-4.89188	0.839553	-3.46879	1.38922	-1.44087	-2.03146	-1.3139	-1.10275	-0.0837884	4.93387	0.519735	-2.18092	-2.31742	-5.99525	-0.737872	-2.21669	1.86384	0.42917	0.94518
381	1	Normal	0	21	1.2	0.25	22.63	397.8	0.51415	1	0.884316	1	0.84377	1	10	1	1	1	0	10	-13.0589	5.96213	1.77021	-0.873857	1.76021	-0.266506	2.52944	-0.572218	0.529331	1.21698	-0.229916	-2.02926	0.826769	-3.26942	-3.35802	-1.1799	-1.30789	1.09954	0.812707	2.75652	-0.38926	-1.10938	-3.39976	1.5559	-0.835673	0.853055	-1.16383	2.08762	0.798777
382	0	Normal	1	46	1.2	-3.5	25.09	189.8	0.40838	0	0.310053	0	0.19847	0	10	1	0	1	2	10	10.4085	4.13645	-3.1579	1.18111	1.15029	-1.90983	-2.93356	-7.48948	-2.87629	-3.10782	3.60752	4.09736	0.965198	5.04418	-0.695126	0.594718	-0.844814	5.58282	4.77693	0.997487	-1.09924	1.15604	1.80072	-3.1908	-2.18553	0.0462101	-0.799556	3.15612	4.59537
383	0	Normal	0	21	1.2	-5.5	25.43	338	0.126885	0	0.619695	1	0.59808	1	10	1	0	1	2	10	10.7146	0.452673	-0.893532	-3.02819	2.85549	-0.836132	0.209264	-3.6332	-1.04787	0.310062	0.00196312	2.84836	3.27947	0.405122	-4.54356	2.08291	-0.901829	-2.40562	-1.68482	-0.82031	2.53413	1.43517	5.26691	-0.335604	-3.59297	-1.73151	-0.578839	-1.27301	-1.67782
384	1	Normal	1	27	1.2	-1	23.81	408.2	0.271876	0	0.0443126	0	0.22412	0	10	0	0	1	2	10	-15.8101	4.93465	0.668174	3.35968	1.89378	-4.10461	2.27246	-1.43821	2.32247	-2.54782	-2.1982	1.62432	-2.57471	-0.876305	3.40022	3.78164	-1.44185	1.26449	-0.294117	1.85927	1.53871	-1.82302	0.0938182	1.49996	-0.449136	2.24038	2.00612	-0.693633	-0.269785
385	0	Normal	1	25	1.2	-4.5	25.4	468	0.94867	1	0.95199	1	0.8097	1	10	0	0	0	0	10	12.7581	0.913083	4.41935	-1.46448	-2.30343	1.88332	3.36862	2.94281	2.78782	-1.01259	-0.42086	0.363974	0.493271	-0.25816	-2.41429	2.35135	1.57672	-0.731414	0.709313	0.205177	1.20419	-1.92178	-0.639991	-0.173304	-0.0533748	-1.16292	-1.5607	-1.2533	-0.788102
386	1	Normal	1	26	1.2	-4.125	27.18	278.2	0.787435	1	0.0538052	0	0.46348	0	10	0	1	1	1	10	-15.7162	3.78972	-6.31338	2.41162	-2.80866	-2.03114	-1.84944	-0.468406	2.85085	3.41824	0.299072	-1.78229	-0.216512	-2.2271	-0.581373	-0.529395	1.51249	0.180049	-0.800277	-0.960696	-1.02223	0.515225	-2.06328	0.784152	-1.14559	-0.669115	-0.809364	1.35764	-0.0630851
387	0	Normal	0	27	1.2	-5.375	24.6	221	0.00789241	0	0.00338507	0	0.04226	0	10	0	0	0	0	10	12.025	0.238457	-7.16037	-1.42318	-0.662894	12.1926	6.28897	0.843759	-0.0971562	-3.51032	-3.19356	4.67667	0.253682	-0.169991	2.44273	-4.0183	-0.750959	4.28876	-0.351994	-0.210441	-1.86069	5.58379	-2.61921	-2.49158	-0.791908	-3.96746	-3.61608	-3.488	1.94461
388	0	Normal	1	25	1.2	-6.75	26.28	343.2	0.0286863	0	0.000382309	0	0.06086	0	10	0	0	0	0	10	15.7148	4.2683	-3.84206	-3.85058	-1.45493	1.97014	-1.48274	1.45885	2.96489	0.667051	0.63657	0.400707	-2.68026	0.649316	0.613691	-0.499898	0.948875	-0.24799	-0.902541	0.316573	2.99337	-1.40251	-0.889245	0.150178	-1.62636	-0.482784	-0.931936	2.84198	0.247217
389	0	Normal	0	35	1.5	-0.125	23.35	249.6	0.0448188	0	0.246212	0	0.14837	0	10	0	0	0	0	10	18.5641	5.82314	8.42334	2.92117	-1.72972	1.68839	-2.19817	0.201564	1.6347	2.427	2.03497	-1.96344	1.94942	0.589004	-0.73349	-2.47086	-0.0201402	2.21844	0.373816	-0.30204	0.0958912	-0.998031	2.28728	-1.87681	0.191702	-1.62	1.25742	0.698307	0.0630869
390	0	Normal	0	36	1.5	-3.25	25.45	221	0.114338	0	0.00227947	0	0.32688	0	10	0	0	0	0	10	19.0502	3.64125	-0.516776	0.29216	-1.61912	2.16964	2.50191	-0.384695	-2.02169	-2.79296	2.43317	-2.36897	-2.68088	1.43455	-1.76414	0.999341	-3.84279	-0.267461	0.810537	1.77834	1.39739	1.48611	1.59339	0.0322416	1.60831	-0.616341	3.3937	2.9516	-3.09236
391	1	Normal	0	65	1	0.5	21.46	364	0.976255	1	0.627091	1	0.9167	1	10	0	0	0	3	10	-12.6854	-2.50893	0.0714297	-2.73777	-1.7371	0.788621	-3.31042	2.09694	0.384632	1.42656	2.68106	-2.23909	0.928946	3.38397	-0.113907	-1.67297	-2.34758	0.380832	-2.06295	1.66116	0.441967	-0.956254	-0.165905	-0.890395	2.795	-3.85249	-2.57626	-3.42422	-1.14772
392	0	Normal	1	83	1	-0.125	22.4	176.8	0.0570805	0	0.00299363	0	0.10374	0	10	0	0	0	0	10	14.5637	10.5395	0.285873	-0.362464	3.5879	2.80202	-2.4906	-0.629211	1.26717	-1.64351	0.218074	1.42229	-1.11284	-0.503582	-0.813365	1.53503	-0.196739	-0.373594	2.60066	-1.01645	1.33984	1.77862	-1.87457	2.6933	1.26013	1.42754	0.495805	-0.593581	0.369788
393	1	Normal	0	41	1.2	-0.5	22.81	278.2	0.195392	0	0.995469	1	0.60132	1	10	0	1	0	2	10	-12.7073	-0.400275	2.29137	1.20439	5.63967	4.62671	-5.43917	1.94899	1.4455	-2.61253	4.09478	3.47238	-0.361892	1.92695	-0.454912	-3.98011	-0.6445	0.606462	-1.67211	4.14452	-0.631244	-0.0898398	-1.43736	-4.24503	4.9639	0.17099	6.75004	-0.237403	-2.31412
394	0	Normal	0	39	1.2	-5.5	25.48	252.2	0.0143096	0	0.00506594	0	0.03189	0	10	0	1	0	1	10	12.5326	10.0774	-1.75509	-0.499874	0.860999	3.37738	0.475144	-1.20603	-1.64062	0.742074	-2.45499	-0.242636	2.64828	0.410675	0.496181	4.17467	-0.364677	-1.53256	3.30756	1.05156	-2.29547	0.841394	-1.23087	-2.2407	2.63595	-2.52118	0.68977	2.73895	0.742079
395	0	Normal	0	23	1.2	-0.75	23.29	429	0.23631	0	0.000760337	0	0.17404	0	10	0	0	1	1	10	23.7626	-1.65893	5.37324	1.73846	2.80466	-5.22145	-0.238069	5.0773	4.31258	1.52667	6.69202	5.32954	0.995367	0.0117492	-1.59345	2.14283	2.44485	-1.52396	-0.275568	0.788701	1.263	3.50851	-3.43727	0.591922	1.10018	-1.13106	-0.664423	2.89723	-6.05972
396	0	Normal	0	31	1.2	-2.75	22.82	283.4	0.0810229	0	0.0140689	0	0.17525	0	10	0	0	0	0	10	10.6359	-4.51923	-4.63029	1.73896	0.83824	-1.38717	-0.401812	2.10768	5.91483	-2.47081	1.00678	0.0742052	-1.53544	-2.80763	1.95074	1.57972	0.31599	0.581042	0.778114	-1.01634	1.56504	2.47616	-0.354069	1.84075	-0.818179	0.00905063	0.962348	2.03889	0.31587
397	1	CSC	0	46	1.2	-1.875	23.13	462.8	0.918527	1	0.982989	1	0.82539	1	10	1	0	0	2	10	-9.70621	0.185675	7.28464	-8.117	2.20218	-0.618911	-1.54557	-3.90278	-2.36499	-0.501956	-5.75054	-0.349276	0.273911	0.394054	-0.238261	2.03324	1.54518	-1.58822	2.78667	0.299282	1.41049	-0.741764	-1.84352	0.678765	0.434286	-3.46407	-2.19694	2.1742	0.209089
398	1	CSC	1	40	1	0.5	22.29	361.4	0.971638	1	0.990258	1	0.8966	1	10	0	1	1	1	10	-16.5889	6.40905	-0.465193	-2.79983	2.83573	-2.56366	1.06285	-6.11395	2.38707	-1.3293	-1.00498	-3.45467	-0.839056	-1.93652	2.04696	5.30139	2.4974	-2.98434	1.05116	-1.58831	2.9927	0.231623	-1.93525	-1.20004	-0.726614	-0.31365	-3.34612	-3.22254	-0.972387
399	1	PCV	1	66	0.2	-1.25	24.62	442	0.991139	1	0.347438	0	0.84482	1	10	0	1	1	1	10	-10.9622	-4.89514	1.4845	-3.79856	-2.09299	1.2433	1.61134	-5.53106	1.1813	4.64536	-4.40809	-0.814788	5.11058	3.02669	2.85231	-0.528014	-4.0491	0.766761	0.523115	-0.168654	4.09589	1.04808	-0.882567	2.46615	0.349325	3.65662	-0.940466	0.176106	-1.53745
400	1	PCV	1	82	0.6	1.5	22.42	390	0.999992	1	0.988135	1	0.96117	1	10	1	1	1	0	10	-14.055	-11.2324	-1.39901	1.58063	1.50896	1.8539	1.31388	1.65598	0.611396	-1.09263	0.0696804	-0.279746	-0.713663	2.31612	3.72243	2.41594	0.134319	1.46114	1.51181	-1.40459	3.03648	-0.886201	-0.675358	-0.465445	0.836191	3.64064	-1.10815	0.11489	-1.49978
401	1	PNV	1	74	0.4	1.25	22.27	600.6	0.996379	1	0.953571	1	0.9099	1	10	1	0	0	2	10	-13.2549	-1.7684	3.27746	-4.08831	-5.93578	1.08306	0.651767	-0.810821	0.968126	9.00982	0.324438	-0.0666978	10.861	10.4424	5.66755	-2.63149	-4.53627	3.62359	-7.28654	-5.7256	6.79571	7.91321	2.99909	-4.65874	4.11235	1.72777	0.637484	4.78102	-1.70927
402	1	PNV	1	71	1.2	-0.25	22.31	390	0.91507	1	0.395711	0	0.90651	1	10	1	1	1	0	10	-14.2616	-1.27023	-2.71592	-1.78129	1.68366	-0.528735	-1.33455	0.0753166	-3.01407	2.16694	1.48455	-5.00677	-0.936869	-0.353223	2.01714	0.64254	-0.942968	-1.14635	-4.3003	-0.114601	-2.51798	3.84675	0.32926	-2.33381	1.36109	0.936935	-2.07787	0.368381	-2.52825
403	1	Normal	0	35	1.2	-1.375	23.63	278.2	0.800163	1	0.995647	1	0.79068	1	10	0	0	1	2	10	-15.7933	-0.828373	3.00488	-5.28388	-1.16237	1.19084	-2.07603	-0.00959694	-1.63175	-0.412155	0.118493	1.77657	2.92636	-1.89836	-2.40711	-1.27347	-1.04743	0.688632	0.740808	-1.9107	-0.59016	-2.51774	-0.694665	-1.78448	2.84608	-1.63177	-2.3628	-0.069891	-0.376649
404	1	Normal	1	23	1.2	-7	26.11	556.4	0.778156	1	0.995195	1	0.82646	1	10	1	0	1	1	10	-15.4239	-0.633818	-0.638103	-1.12223	-3.9368	-1.80362	2.33716	1.43383	3.8069	0.500354	2.28493	-0.247479	0.519805	-0.531203	-0.368063	2.04019	1.40478	-1.27043	1.8757	-0.120021	-1.26816	-0.243937	-3.29167	0.442526	-1.92834	-2.26709	-1.3567	-2.09969	-2.55939
405	0	PCV	0	81	0.6	0.375	22.41	202.8	0.881477	1	0.794787	1	0.76053	1	10	0	0	1	1	10	15.5724	7.20965	7.67655	-0.0210864	-1.1153	0.0722341	-0.836633	-1.77268	-1.29377	1.26924	-4.59123	-3.58065	-0.961298	3.85866	1.02456	1.31949	2.43896	6.15734	2.85194	-1.53646	-1.07635	-0.0109871	-0.43972	-0.00350354	2.44083	-2.17143	-1.48041	-0.178528	-0.823083
406	0	PCV	0	58	1.2	2.5	22.84	293.8	0.181714	0	0.0257413	0	0.21215	0	10	0	0	0	0	10	10.5288	-0.197649	-1.90951	0.762709	7.28788	-2.25307	5.10781	7.86745	-6.70447	2.73786	-4.63702	-2.09245	4.79548	-0.50488	2.17257	-1.97349	1.36616	-0.919676	1.54905	-2.4989	0.386157	0.524659	0.407146	4.87589	-2.16686	-1.02795	1.78409	-2.62753	8.15476
407	1	PPE	1	68	1	1.75	23.63	278.2	0.723829	1	0.962051	1	0.77877	1	10	1	0	1	1	10	-17.4048	2.86695	-6.49176	1.89086	-0.328195	-3.36804	-0.954422	0.962677	-0.542282	0.864881	1.10918	-1.99002	-1.59452	1.46396	-3.18058	-3.34316	2.05944	-0.617588	1.7372	0.635689	0.187835	2.57546	-1.63526	-1.67037	0.374135	-2.47268	-0.0348256	-0.392373	-2.39972
408	1	PPE	0	60	1.5	1.75	21.96	338	0.988741	1	0.998166	1	0.91929	1	10	1	1	1	0	10	-15.597	-9.23077	-0.186931	1.14329	0.996607	2.51285	-1.42412	-0.684636	-3.03071	-2.77202	-1.30978	-0.724486	2.39726	2.93226	-2.45588	-0.00660715	0.267945	3.24816	-0.83032	0.529668	1.78721	0.109463	-0.67161	2.5374	0.605786	0.231514	-1.62103	1.01497	1.1246
409	1	PPE	1	52	0.9	1.875	20.91	512.2	0.979557	1	0.996513	1	0.95674	1	10	0	1	1	1	10	-15.0733	-8.48365	-4.39681	0.741878	-1.24254	0.540099	-2.206	1.1574	-0.0101215	-0.5046	-0.234197	-0.469967	-0.275122	0.65435	1.31262	0.345107	1.46148	1.3245	-1.47294	1.26055	-0.299283	1.14586	-1.80924	0.944486	-0.364567	0.167413	1.3234	-1.46026	-0.16688
410	1	PPE	1	48	1.2	-2.5	23.8	468	0.874321	1	0.976857	1	0.89814	1	10	1	0	0	2	10	-16.3547	-0.574908	-2.43867	-0.964115	-4.28073	-3.79281	-0.586486	1.79586	1.92258	0.26133	-2.75433	0.754227	-0.740919	0.605343	-1.30238	0.023191	0.671121	0.100512	-1.38711	-0.105245	-0.920466	0.241609	0.493771	1.47512	-0.923781	1.46924	-1.89135	-0.141071	-1.30844
411	0	Normal	0	23	1.2	-3.5	25.19	319.8	0.207029	0	0.00192245	0	0.23231	0	10	0	0	0	0	10	14.8273	0.265071	-4.5286	2.47299	-4.73131	-1.77496	4.13994	-0.410572	0.866634	-2.30705	-0.540457	-1.29389	-0.376332	-0.966561	1.47036	-0.0351299	-1.69783	-1.26639	-0.263704	3.61827	1.08035	-0.665928	1.8184	1.28864	-0.316413	-0.583859	-1.71653	0.141038	1.54714
412	1	Normal	0	35	1.2	-4	25.8	260	0.95795	1	0.964597	1	0.84776	1	10	1	1	1	0	10	-22.1048	17.3271	-3.56868	3.41215	-4.01336	-4.42905	-1.08808	1.09819	0.0186003	1.74255	3.84579	-0.860493	-2.63495	-2.17718	0.480297	0.461671	1.2423	-0.016371	-0.552287	0.220058	-1.49733	0.134324	1.05063	1.66749	0.358887	-1.3095	-3.50632	-0.472256	1.18069
413	0	Normal	0	21	1.2	-0.5	23.48	312	0.109352	0	0.000262782	0	0.19099	0	10	0	0	0	0	10	25.1493	0.070046	5.26103	-1.21109	2.21244	1.29147	4.33006	-0.404863	0.631397	-0.228963	-2.54527	2.15406	0.545136	-2.97183	1.61169	-0.397673	-0.386878	2.38605	-1.29833	-1.54586	1.64536	-0.55143	-1.39153	-1.48073	-1.68632	0.484758	-0.910307	-2.62205	0.912983
[truncated: 99 more columns]
